# Supplementary material for: A Short‐Read Amplicon Sequencing Protocol and Bioinformatic Pipeline for Ecological Surveillance of Dipteran Disease Vectors
Source: Mol Ecol Resour. 2025 Feb 18;25(6):e14088. doi: 10.1111/1755-0998.14088 (PMC12225702; doi:10.1111/1755-0998.14088)
Supplement: Supplementary file 2 — Table S1. [file MEN-25-e14088-s001.xlsx]

## Sheet: S1_table
Sample_ID	Country	Species Taxonomic ID	Presence of insecticide resitance mutations		Nectar meal ID (EPA_hit-LCR)	Blood meal ID (EPA_hit-LCR)	Blood meal ID (BLAST_TopHit)
		COX1-ITS2	VGSC (Sus = codon 1014 L/L ; Res = codon 1014 L/F mutation)	Ace1 (Sus = codon 119 G/G; Res = codon 119 G/S mutation)	rbcL	cytB	16S
390	Venezuela	Anopheles darlingi	Insufficient Reads	Sus	Zero Reads	No Bloodmeal detected	Homo sapiens
316A-B08	Venezuela	Anopheles darlingi	Sus	Sus	Zero Reads	No Bloodmeal detected	Multiple Runs, at least one with Sufficient Reads
316A-C08	Venezuela	No Species Typing Assignment	Sus	Sus	Zero Reads	No Bloodmeal detected	Zero Reads
351B-D08	Venezuela	Anopheles darlingi	Sus	Locus Never Sequenced	Locus Never Sequenced	No Bloodmeal detected	Zero Reads
351B-E08	Venezuela	albitarsis group	Sus	Sus	Zero Reads	Homo sapiens	Multiple Runs, at least one with Sufficient Reads
351B-F08	Venezuela	albitarsis group	Sus	Sus	Zero Reads	No Bloodmeal detected	Multiple Runs, at least one with Sufficient Reads
358-A09	Venezuela	Anopheles darlingi	Sus	Sus	Zero Reads	Homo sapiens	Multiple Runs, at least one with Sufficient Reads
358-B09	Venezuela	Anopheles darlingi	Sus	Locus Never Sequenced	Locus Never Sequenced	Homo sapiens	Zero Reads
358-C09	Venezuela	Anopheles darlingi	Sus	Sus	Zero Reads	Homo sapiens	Multiple Runs, at least one with Sufficient Reads
358-D09	Venezuela	Anopheles darlingi	Sus	Sus	Zero Reads	No Bloodmeal detected	Zero Reads
358-E09	Venezuela	Anopheles darlingi	Sus	Sus	Zero Reads	No Bloodmeal detected	Multiple Runs, at least one with Sufficient Reads
358-F09	Venezuela	Anopheles darlingi	Sus	Sus	Zero Reads	Homo sapiens	Multiple Runs, at least one with Sufficient Reads
358-G08	Venezuela	Anopheles darlingi	Sus	Sus	Zero Reads	No Bloodmeal detected	Multiple Runs, at least one with Sufficient Reads
358-H08	Venezuela	No Species Typing Assignment	Sus	Sus	Zero Reads	Homo sapiens	Multiple Runs, at least one with Sufficient Reads
367-1	Venezuela	Anopheles darlingi	Insufficient Reads	Sus	Zero Reads	No Bloodmeal detected	Zero Reads
367-2	Venezuela	Anopheles darlingi	Insufficient Reads	Sus	Zero Reads	No Bloodmeal detected	Multiple Runs, none with Sufficient Reads
385-1	Venezuela	Anopheles darlingi	Insufficient Reads	Sus	Zero Reads	Homo sapiens	Homo sapiens
385-10	Venezuela	Anopheles darlingi	Insufficient Reads	Sus	Zero Reads	No Bloodmeal detected	Zero Reads
385-11	Venezuela	Anopheles darlingi	Insufficient Reads	Sus	Zero Reads	Homo sapiens	Homo sapiens
385-2	Venezuela	Anopheles darlingi	Insufficient Reads	Sus	Zero Reads	No Bloodmeal detected	Homo sapiens
385-3	Venezuela	Anopheles darlingi	Insufficient Reads	Sus	Urticaceae	Homo sapiens	Homo sapiens
385-4	Venezuela	albitarsis group	Multiple Runs, at least one with Sufficient Reads	Sus	Multiple Runs, none with Sufficient Reads	No Bloodmeal detected	Multiple Runs, none with Sufficient Reads
385-5	Venezuela	Anopheles darlingi	Insufficient Reads	Sus	Multiple Runs, none with Sufficient Reads	Homo sapiens	Homo sapiens
385-6	Venezuela	Anopheles darlingi	Insufficient Reads	Sus	Multiple Runs, none with Sufficient Reads	Homo sapiens	Homo sapiens
385-7	Venezuela	oswaldoi group	Multiple Runs, at least one with Sufficient Reads	Sus	Multiple Runs, none with Sufficient Reads	No Bloodmeal detected	Canis lupus
385-8	Venezuela	Anopheles darlingi	Insufficient Reads	Sus	Multiple Runs, none with Sufficient Reads	Homo sapiens	Homo sapiens
385-9	Venezuela	Anopheles darlingi	Insufficient Reads	Sus	Multiple Runs, none with Sufficient Reads	Homo sapiens	Homo sapiens
393A-1	Venezuela	Anopheles darlingi	Insufficient Reads	Sus	Multiple Runs, none with Sufficient Reads	Sus scrofa	Sus scrofa
393A-10	Venezuela	Nyssorhynchus, subgenus	Insufficient Reads	Sus	Multiple Runs, none with Sufficient Reads	Homo sapiens	Multiple Runs, none with Sufficient Reads
393A-11	Venezuela	Anopheles marajoara	Insufficient Reads	Insufficient Reads	Multiple Runs, none with Sufficient Reads	No Bloodmeal detected	Sus scrofa
393A-12	Venezuela	albitarsis group	Insufficient Reads	Sus	Zero Reads	No Bloodmeal detected	Zero Reads
393A-13	Venezuela	albitarsis group	Insufficient Reads	Insufficient Reads	Zero Reads	Sus scrofa	Sus scrofa
393A-14	Venezuela	Anopheles marajoara	Insufficient Reads	Sus	Zero Reads	No Bloodmeal detected	Multiple Runs, none with Sufficient Reads
393A-15	Venezuela	Nyssorhynchus, subgenus	Insufficient Reads	Sus	Multiple Runs, none with Sufficient Reads	No Bloodmeal detected	Multiple Runs, none with Sufficient Reads
393A-16	Venezuela	Nyssorhynchus, subgenus	Insufficient Reads	Sus	Zero Reads	No Bloodmeal detected	Multiple Runs, none with Sufficient Reads
393A-17	Venezuela	Anopheles marajoara	Insufficient Reads	Sus	Zero Reads	Homo sapiens	Multiple Runs, none with Sufficient Reads
393A-18	Venezuela	Anopheles darlingi	Insufficient Reads	Sus	Multiple Runs, none with Sufficient Reads	Homo sapiens	Homo sapiens
393A-19	Venezuela	Nyssorhynchus, subgenus	Multiple Runs, at least one with Sufficient Reads	Sus	Zero Reads	No Bloodmeal detected	Homo sapiens
393A-2	Venezuela	Anopheles marajoara	Multiple Runs, at least one with Sufficient Reads	Sus	Zero Reads	Homo sapiens	Zero Reads
393A-20	Venezuela	Anopheles marajoara	Insufficient Reads	Sus	Zero Reads	No Bloodmeal detected	Zero Reads
393A-3	Venezuela	Anopheles marajoara	Insufficient Reads	Sus	Zero Reads	No Bloodmeal detected	Zero Reads
393A-4	Venezuela	Anopheles nuneztovari	Insufficient Reads	Sus	Zero Reads	No Bloodmeal detected	Zero Reads
393A-5	Venezuela	Nyssorhynchus, subgenus	Insufficient Reads	Insufficient Reads	Zero Reads	No Bloodmeal detected	Multiple Runs, none with Sufficient Reads
393A-6	Venezuela	Nyssorhynchus, subgenus	Insufficient Reads	Sus	Zero Reads	No Bloodmeal detected	Zero Reads
393A-7	Venezuela	Anopheles marajoara	Insufficient Reads	Insufficient Reads	Multiple Runs, none with Sufficient Reads	No Bloodmeal detected	Insufficient Reads
393A-8	Venezuela	Anopheles marajoara	Insufficient Reads	Sus	Multiple Runs, none with Sufficient Reads	No Bloodmeal detected	Multiple Runs, none with Sufficient Reads
393C-1	Venezuela	Anopheles darlingi	Insufficient Reads	Sus	Zero Reads	No Bloodmeal detected	Sus scrofa
393C-2	Venezuela	Anopheles darlingi	Insufficient Reads	Sus	Multiple Runs, none with Sufficient Reads	No Bloodmeal detected	Homo sapiens
393C-3	Venezuela	Anopheles darlingi	Insufficient Reads	Sus	Multiple Runs, none with Sufficient Reads	No Bloodmeal detected	Canis lupus
393C-4	Venezuela	Anopheles darlingi	Insufficient Reads	Sus	Zero Reads	No Bloodmeal detected	Homo sapiens
393C-5	Venezuela	Anopheles darlingi	Insufficient Reads	Sus	Multiple Runs, none with Sufficient Reads	Homo sapiens	Multiple Runs, none with Sufficient Reads
397-1	Venezuela	Anopheles darlingi	Insufficient Reads	Sus	Zero Reads	No Bloodmeal detected	Multiple Runs, none with Sufficient Reads
397-2	Venezuela	Anopheles darlingi	Insufficient Reads	Sus	Zero Reads	No Bloodmeal detected	Zero Reads
397-3	Venezuela	Anopheles darlingi	Insufficient Reads	Sus	Zero Reads	No Bloodmeal detected	Canis lupus
397-4	Venezuela	No Species Typing Assignment	Insufficient Reads	Insufficient Reads	Zero Reads	No Bloodmeal detected	Zero Reads
397-5	Venezuela	Anopheles darlingi	Insufficient Reads	Sus	Multiple Runs, none with Sufficient Reads	No Bloodmeal detected	Multiple Runs, none with Sufficient Reads
397-6	Venezuela	Anopheles darlingi	Insufficient Reads	Sus	Zero Reads	Homo sapiens	Bos
401B-1	Venezuela	Anopheles darlingi	Insufficient Reads	Sus	Zero Reads	Homo sapiens	Homo sapiens
401B-10	Venezuela	Anopheles darlingi	Insufficient Reads	Insufficient Reads	Zero Reads	No Bloodmeal detected	Zero Reads
401B-11	Venezuela	Anopheles darlingi	Multiple Runs, none with Sufficient Reads	Sus	Multiple Runs, none with Sufficient Reads	No Bloodmeal detected	Multiple Runs, none with Sufficient Reads
401B-12	Venezuela	Anopheles darlingi	Insufficient Reads	Sus	Zero Reads	No Bloodmeal detected	Canis lupus
401B-13	Venezuela	Anopheles darlingi	Insufficient Reads	Insufficient Reads	Multiple Runs, none with Sufficient Reads	No Bloodmeal detected	Multiple Runs, none with Sufficient Reads
401B-14	Venezuela	Anopheles darlingi	Insufficient Reads	Sus	Multiple Runs, none with Sufficient Reads	No Bloodmeal detected	Insufficient Reads
401B-15	Venezuela	Anopheles darlingi	Insufficient Reads	Sus	Multiple Runs, none with Sufficient Reads	Homo sapiens	Homo sapiens
401B-16	Venezuela	Anopheles darlingi	Insufficient Reads	Sus	Zero Reads	Homo sapiens	Zero Reads
401B-17	Venezuela	Anopheles darlingi	Multiple Runs, none with Sufficient Reads	Sus	Zero Reads	No Bloodmeal detected	Canis lupus
401B-18	Venezuela	Anopheles darlingi	Insufficient Reads	Sus	Multiple Runs, none with Sufficient Reads	No Bloodmeal detected	Multiple Runs, none with Sufficient Reads
401B-2	Venezuela	Anopheles darlingi	Insufficient Reads	Sus	Zero Reads	No Bloodmeal detected	Zero Reads
401B-3	Venezuela	Anopheles darlingi	Insufficient Reads	Sus	Multiple Runs, none with Sufficient Reads	No Bloodmeal detected	Insufficient Reads
401B-4	Venezuela	Anopheles darlingi	Insufficient Reads	Sus	Zero Reads	No Bloodmeal detected	Zero Reads
401B-5	Venezuela	No Species Typing Assignment	Insufficient Reads	Sus	Zero Reads	No Bloodmeal detected	Zero Reads
401B-6	Venezuela	Anopheles darlingi	Insufficient Reads	Sus	Caesalpinioideae	No Bloodmeal detected	Homo sapiens
401B-7	Venezuela	Anopheles darlingi	Insufficient Reads	Sus	Multiple Runs, none with Sufficient Reads	No Bloodmeal detected	Multiple Runs, none with Sufficient Reads
401B-8	Venezuela	Anopheles darlingi	Insufficient Reads	Sus	Multiple Runs, none with Sufficient Reads	No Bloodmeal detected	Multiple Runs, at least one with Sufficient Reads
401B-9	Venezuela	Anopheles darlingi	Multiple Runs, none with Sufficient Reads	Sus	Zero Reads	No Bloodmeal detected	Zero Reads
B0607S101CR09	Guyana	Culex pipiens complex	Sus	Sus	Locus Never Sequenced	Locus Never Sequenced	Locus Never Sequenced
B0607S102CR09	Guyana	Culex pipiens complex	Sus	Sus	Locus Never Sequenced	Locus Never Sequenced	Locus Never Sequenced
B0607S103CR09	Guyana	Culex pipiens complex	Sus	Sus	Locus Never Sequenced	Locus Never Sequenced	Locus Never Sequenced
B0607S104CR09	Guyana	Culex pipiens complex	Sus	Sus	Locus Never Sequenced	Locus Never Sequenced	Locus Never Sequenced
B0607S105CR09	Guyana	Culex pipiens complex	Sus	Sus	Locus Never Sequenced	Locus Never Sequenced	Locus Never Sequenced
B0607S106CR09	Guyana	Culex pipiens complex	Sus	Sus	Locus Never Sequenced	Locus Never Sequenced	Locus Never Sequenced
B0607S107CR09	Guyana	Culex pipiens complex	Sus	Sus	Locus Never Sequenced	Locus Never Sequenced	Locus Never Sequenced
B0607S108CR09	Guyana	Culex pipiens complex	Sus	Sus	Locus Never Sequenced	Locus Never Sequenced	Locus Never Sequenced
B0607S109CR09	Guyana	Culex pipiens complex	Sus	Sus	Locus Never Sequenced	Locus Never Sequenced	Locus Never Sequenced
B0607S110CR09	Guyana	Culex pipiens complex	Sus	Sus	Locus Never Sequenced	Locus Never Sequenced	Locus Never Sequenced
B0607S111CR09	Guyana	Culex pipiens complex	Sus	Sus	Locus Never Sequenced	Locus Never Sequenced	Locus Never Sequenced
B0607S112CR09	Guyana	Culex pipiens complex	Sus	Sus	Locus Never Sequenced	Locus Never Sequenced	Locus Never Sequenced
B0607S113CR09	Guyana	Culex pipiens complex	Sus	Sus	Locus Never Sequenced	Locus Never Sequenced	Locus Never Sequenced
B0607S114CR09	Guyana	Culex pipiens complex	Sus	Sus	Locus Never Sequenced	Locus Never Sequenced	Locus Never Sequenced
B0607S115CR09	Guyana	Culex pipiens complex	Sus	Sus	Locus Never Sequenced	Locus Never Sequenced	Locus Never Sequenced
B0607S116CR09	Guyana	Culex pipiens complex	Sus	Sus	Locus Never Sequenced	Locus Never Sequenced	Locus Never Sequenced
B0607S117CR09	Guyana	Culex pipiens complex	Sus	Sus	Locus Never Sequenced	Locus Never Sequenced	Locus Never Sequenced
B0910S101CR09	Guyana	Culex pipiens complex	Sus	Sus	Locus Never Sequenced	Locus Never Sequenced	Locus Never Sequenced
B0910S102CR09	Guyana	Culex pipiens complex	Sus	Sus	Locus Never Sequenced	Locus Never Sequenced	Locus Never Sequenced
B0910S103CR09	Guyana	Culex pipiens complex	Sus	Sus	Locus Never Sequenced	Locus Never Sequenced	Locus Never Sequenced
B1011S121CR09	Guyana	Culex pipiens complex	Sus	Sus	Locus Never Sequenced	Locus Never Sequenced	Locus Never Sequenced
BG0506S101BD3R7	Guyana	Culex pipiens complex	Sus	Sus	Locus Never Sequenced	Locus Never Sequenced	Locus Never Sequenced
BG0506S102BD3R7	Guyana	Culex pipiens complex	Sus	Sus	Locus Never Sequenced	Locus Never Sequenced	Locus Never Sequenced
BG0607S101AD1R8	Guyana	Culex pipiens complex	Res	Sus	Locus Never Sequenced	Locus Never Sequenced	Locus Never Sequenced
BG0607S101AD5R7	Guyana	Culex pipiens complex	Insufficient Reads	Sus	Locus Never Sequenced	Locus Never Sequenced	Locus Never Sequenced
BG0607S101BD3R7	Guyana	Culex pipiens complex	Sus/Res	Sus	Locus Never Sequenced	Locus Never Sequenced	Locus Never Sequenced
BG0607S101BD5R8	Guyana	Culex pipiens complex	Sus	Sus	Locus Never Sequenced	Locus Never Sequenced	Locus Never Sequenced
BG0607S101CD2R7	Guyana	Culex pipiens complex	Sus	Sus	Locus Never Sequenced	Locus Never Sequenced	Locus Never Sequenced
BG0607S102AD4R8	Guyana	Culex pipiens complex	Sus/Res	Sus	Locus Never Sequenced	Locus Never Sequenced	Locus Never Sequenced
BG0607S102BD5R8	Guyana	Culex pipiens complex	Sus	Sus	Locus Never Sequenced	Locus Never Sequenced	Locus Never Sequenced
BG0607S104AD4R8	Guyana	Culex pipiens complex	Sus	Sus	Locus Never Sequenced	Locus Never Sequenced	Locus Never Sequenced
BG0607S104BD5R8	Guyana	Culex pipiens complex	Sus/Res	Sus	Locus Never Sequenced	Locus Never Sequenced	Locus Never Sequenced
BG0607S105AD4R8	Guyana	Culex pipiens complex	Sus	Insufficient Reads	Locus Never Sequenced	Locus Never Sequenced	Locus Never Sequenced
BG0607S105BD5R8	Guyana	Culex pipiens complex	Zero Reads	Sus	Locus Never Sequenced	Locus Never Sequenced	Locus Never Sequenced
BG0607S108BD5R8	Guyana	Culex pipiens complex	Res	Multiple Runs, at least one with Sufficient Reads	Locus Never Sequenced	Locus Never Sequenced	Locus Never Sequenced
BG0607S109BD5R8	Guyana	Culex pipiens complex	Insufficient Reads	Sus	Locus Never Sequenced	Locus Never Sequenced	Locus Never Sequenced
BG0607S110BD5R8	Guyana	Culex pipiens complex	Sus/Res	Sus	Locus Never Sequenced	Locus Never Sequenced	Locus Never Sequenced
BG0607S111AD4R8	Guyana	Culex pipiens complex	Locus Never Sequenced	Locus Never Sequenced	Locus Never Sequenced	Locus Never Sequenced	Locus Never Sequenced
BG0607S111BD5R8	Guyana	Culex pipiens complex	Sus/Res	Sus	Locus Never Sequenced	Locus Never Sequenced	Locus Never Sequenced
BG0607S112BD5R8	Guyana	Culex pipiens complex	Sus/Res	Insufficient Reads	Locus Never Sequenced	Locus Never Sequenced	Locus Never Sequenced
BG0607S113AD4R8	Guyana	Coquillettidia nigricans	Locus Never Sequenced	Locus Never Sequenced	Locus Never Sequenced	Locus Never Sequenced	Locus Never Sequenced
BG0607S114AD4R8	Guyana	Culex pipiens complex	Locus Never Sequenced	Locus Never Sequenced	Locus Never Sequenced	Locus Never Sequenced	Locus Never Sequenced
BG0607S117AD4R8	Guyana	Culex pipiens complex	Locus Never Sequenced	Locus Never Sequenced	Locus Never Sequenced	Locus Never Sequenced	Locus Never Sequenced
BG0607S119AD4R8	Guyana	Culex pipiens complex	Locus Never Sequenced	Locus Never Sequenced	Locus Never Sequenced	Locus Never Sequenced	Locus Never Sequenced
BG0607S120AD4R8	Guyana	Culex pipiens complex	Locus Never Sequenced	Locus Never Sequenced	Locus Never Sequenced	Locus Never Sequenced	Locus Never Sequenced
BG0607S124AD4R8	Guyana	Culex pipiens complex	Locus Never Sequenced	Locus Never Sequenced	Locus Never Sequenced	Locus Never Sequenced	Locus Never Sequenced
BG0607S125AD4R8	Guyana	Anopheles darlingi	Locus Never Sequenced	Locus Never Sequenced	Locus Never Sequenced	Locus Never Sequenced	Locus Never Sequenced
BG0607S126AD4R8	Guyana	Culex pipiens complex	Locus Never Sequenced	Locus Never Sequenced	Locus Never Sequenced	Locus Never Sequenced	Locus Never Sequenced
BG0607S129AD4R8	Guyana	Anopheles triannulatus	Locus Never Sequenced	Locus Never Sequenced	Locus Never Sequenced	Locus Never Sequenced	Locus Never Sequenced
BG0607S130AD4R8	Guyana	Culex pipiens complex	Locus Never Sequenced	Locus Never Sequenced	Locus Never Sequenced	Locus Never Sequenced	Locus Never Sequenced
BG0607S131AD4R8	Guyana	Coquillettidia, genus	Locus Never Sequenced	Locus Never Sequenced	Locus Never Sequenced	Locus Never Sequenced	Locus Never Sequenced
BG0607S132AD4R8	Guyana	Anopheles darlingi	Locus Never Sequenced	Locus Never Sequenced	Locus Never Sequenced	Locus Never Sequenced	Locus Never Sequenced
BG0607S133AD4R8	Guyana	Culex pipiens complex	Locus Never Sequenced	Locus Never Sequenced	Locus Never Sequenced	Locus Never Sequenced	Locus Never Sequenced
BG0607S201AD5R7	Guyana	Culex pipiens molestus, subspecies	Sus/Res	Sus	Locus Never Sequenced	Locus Never Sequenced	Locus Never Sequenced
BG0607S202BD6R7	Guyana	Culex pipiens complex	Insufficient Reads	Sus	Locus Never Sequenced	Locus Never Sequenced	Locus Never Sequenced
BG0607S203AD5R7	Guyana	Culex pipiens complex	Sus	Insufficient Reads	Locus Never Sequenced	Locus Never Sequenced	Locus Never Sequenced
BG0708S100AD1R8	Guyana	Culex pipiens complex	Sus	Sus	Locus Never Sequenced	Locus Never Sequenced	Locus Never Sequenced
BG0708S101BD2R8	Guyana	Culex pipiens complex	Locus Never Sequenced	Sus	Locus Never Sequenced	Locus Never Sequenced	Locus Never Sequenced
BG0708S101BD6R7	Guyana	Culex pipiens complex	Sus/Res	Sus	Locus Never Sequenced	Locus Never Sequenced	Locus Never Sequenced
BG0708S101CD2R7	Guyana	Culex pipiens complex	Sus/Res	Sus	Locus Never Sequenced	Locus Never Sequenced	Locus Never Sequenced
BG0708S101CD3R8	Guyana	Culex pipiens complex	Sus/Res	Sus	Locus Never Sequenced	Locus Never Sequenced	Locus Never Sequenced
BG0708S101CD6R8	Guyana	Culex pipiens complex	Sus/Res	Sus	Locus Never Sequenced	Locus Never Sequenced	Locus Never Sequenced
BG0708S102AD4R8	Guyana	Culex pipiens complex	Locus Never Sequenced	Locus Never Sequenced	Locus Never Sequenced	Locus Never Sequenced	Locus Never Sequenced
BG0708S102BD2R8	Guyana	Culex pipiens complex	Sus	Sus	Locus Never Sequenced	Locus Never Sequenced	Locus Never Sequenced			Homo sapiens
BG0708S102BD6R7	Guyana	Culex pipiens complex	Sus	Sus	Locus Never Sequenced	Locus Never Sequenced	Locus Never Sequenced
BG0708S102CD2R7	Guyana	Culex pipiens complex	Sus/Res	Sus	Locus Never Sequenced	Locus Never Sequenced	Locus Never Sequenced
BG0708S102CD3R8	Guyana	Culex pipiens complex	Sus/Res	Sus	Locus Never Sequenced	Locus Never Sequenced	Locus Never Sequenced
BG0708S102CD6R8	Guyana	Culex pipiens complex	Sus	Sus	Locus Never Sequenced	Locus Never Sequenced	Locus Never Sequenced
BG0708S103AD4R8	Guyana	Anopheles triannulatus	Locus Never Sequenced	Locus Never Sequenced	Locus Never Sequenced	Locus Never Sequenced	Locus Never Sequenced
BG0708S103BD2R8	Guyana	Culex pipiens complex	Sus/Res	Sus	Locus Never Sequenced	Locus Never Sequenced	Locus Never Sequenced
BG0708S103CD3R8	Guyana	Culex pipiens complex	Sus	Sus	Locus Never Sequenced	Locus Never Sequenced	Locus Never Sequenced
BG0708S104BD2R8	Guyana	Culex pipiens complex	Insufficient Reads	Sus	Locus Never Sequenced	Locus Never Sequenced	Locus Never Sequenced
BG0708S104BD5R8	Guyana	Culex pipiens complex	Sus/Res	Sus	Locus Never Sequenced	Locus Never Sequenced	Locus Never Sequenced
BG0708S104CD3R8	Guyana	Culex pipiens complex	Sus/Res	Sus	Locus Never Sequenced	Locus Never Sequenced	Locus Never Sequenced
BG0708S104CD6R8	Guyana	Culex pipiens complex	Res	Sus	Locus Never Sequenced	Locus Never Sequenced	Locus Never Sequenced
BG0708S105BD2R8	Guyana	Culex pipiens complex	Sus/Res	Sus	Locus Never Sequenced	Locus Never Sequenced	Locus Never Sequenced
BG0708S105BD5R8	Guyana	Culex pipiens complex	Sus	Sus	Locus Never Sequenced	Locus Never Sequenced	Locus Never Sequenced
BG0708S105CD3R8	Guyana	Culex pipiens complex	Res	Sus	Locus Never Sequenced	Locus Never Sequenced	Locus Never Sequenced
BG0708S105CD6R8	Guyana	Culex pipiens complex	Res	Sus	Locus Never Sequenced	Locus Never Sequenced	Locus Never Sequenced
BG0708S106AD4R8	Guyana	Culex pipiens complex	Locus Never Sequenced	Locus Never Sequenced	Locus Never Sequenced	Locus Never Sequenced	Locus Never Sequenced
BG0708S106BD5R8	Guyana	Culex pipiens complex	Res	Sus	Locus Never Sequenced	Locus Never Sequenced	Locus Never Sequenced
BG0708S106CD3R8	Guyana	Culex pipiens complex	Sus/Res	Sus	Locus Never Sequenced	Locus Never Sequenced	Locus Never Sequenced
BG0708S106CD6R8	Guyana	Culex pipiens complex	Sus	Sus	Locus Never Sequenced	Locus Never Sequenced	Locus Never Sequenced
BG0708S110AD4R8	Guyana	Culex pipiens complex	Locus Never Sequenced	Locus Never Sequenced	Locus Never Sequenced	Locus Never Sequenced	Locus Never Sequenced
BG0708S111AD4R8	Guyana	Culex pipiens complex	Locus Never Sequenced	Locus Never Sequenced	Locus Never Sequenced	Locus Never Sequenced	Locus Never Sequenced
BG0708S114AD4R8	Guyana	Culex pipiens complex	Locus Never Sequenced	Locus Never Sequenced	Locus Never Sequenced	Locus Never Sequenced	Locus Never Sequenced
BG0708S116AD4R8	Guyana	Culex pipiens complex	Locus Never Sequenced	Locus Never Sequenced	Locus Never Sequenced	Locus Never Sequenced	Locus Never Sequenced
BG0708S117AD4R8	Guyana	Anopheles darlingi	Locus Never Sequenced	Locus Never Sequenced	Locus Never Sequenced	Locus Never Sequenced	Locus Never Sequenced
BG0708S201AD5R7	Guyana	Culex pipiens complex	Sus	Sus	Locus Never Sequenced	Locus Never Sequenced	Locus Never Sequenced
BG0708S202AD5R7	Guyana	Culex pipiens complex	Sus	Sus	Locus Never Sequenced	Locus Never Sequenced	Locus Never Sequenced
BG0708S203AD5R7	Guyana	Culex pipiens complex	Sus	Sus	Locus Never Sequenced	Locus Never Sequenced	Locus Never Sequenced
BG0780S101AD4R8	Guyana	Culex pipiens complex	Locus Never Sequenced	Locus Never Sequenced	Locus Never Sequenced	Locus Never Sequenced	Locus Never Sequenced
BG0809S101AD4R8	Guyana	Culex pipiens complex	Sus/Res	Sus	Locus Never Sequenced	Locus Never Sequenced	Locus Never Sequenced
BG0809S101BD2R8	Guyana	Culex pipiens complex	Res	Sus	Locus Never Sequenced	Locus Never Sequenced	Locus Never Sequenced
BG0809S101CD3R8	Guyana	Culex pipiens complex	Sus	Sus	Locus Never Sequenced	Locus Never Sequenced	Locus Never Sequenced
BG0809S101CD6R8	Guyana	Culex pipiens complex	Locus Never Sequenced	Sus	Locus Never Sequenced	Locus Never Sequenced	Locus Never Sequenced
BG0809S102AD4R8	Guyana	Culex pipiens complex	Sus	Sus	Locus Never Sequenced	Locus Never Sequenced	Locus Never Sequenced
BG0809S102BD2R8	Guyana	Culex pipiens complex	Insufficient Reads	Sus	Locus Never Sequenced	Locus Never Sequenced	Locus Never Sequenced
BG0809S102CD3R8	Guyana	Culex pipiens complex	Sus	Sus	Locus Never Sequenced	Locus Never Sequenced	Locus Never Sequenced
BG0809S102CD6R8	Guyana	Culex pipiens complex	Sus	Sus	Locus Never Sequenced	Locus Never Sequenced	Locus Never Sequenced
BG0809S103AD4R8	Guyana	Culex pipiens complex	Sus	Sus	Locus Never Sequenced	Locus Never Sequenced	Locus Never Sequenced
BG0809S103BD2R8	Guyana	Culex pipiens complex	Sus/Res	Sus	Locus Never Sequenced	Locus Never Sequenced	Locus Never Sequenced
BG0809S103BD5R8	Guyana	Culex pipiens complex	Sus	Sus	Locus Never Sequenced	Locus Never Sequenced	Locus Never Sequenced
BG0809S103CD3R8	Guyana	Culex pipiens complex	Sus	Sus	Locus Never Sequenced	Locus Never Sequenced	Locus Never Sequenced
BG0809S103CD6R8	Guyana	Culex pipiens complex	Sus	Sus	Locus Never Sequenced	Locus Never Sequenced	Locus Never Sequenced
BG0809S104BD2R8	Guyana	Culex pipiens complex	Sus/Res	Sus	Locus Never Sequenced	Locus Never Sequenced	Locus Never Sequenced
BG0809S104CD3R8	Guyana	Culex pipiens complex	Sus/Res	Sus	Locus Never Sequenced	Locus Never Sequenced	Locus Never Sequenced
BG0809S105AD4R8	Guyana	Culex pipiens complex	Sus/Res	Sus	Locus Never Sequenced	Locus Never Sequenced	Locus Never Sequenced
BG0809S105BD2R8	Guyana	Culex pipiens complex	Res	Sus	Locus Never Sequenced	Locus Never Sequenced	Locus Never Sequenced
BG0809S105CD3R8	Guyana	Culex pipiens complex	Sus	Sus	Locus Never Sequenced	Locus Never Sequenced	Locus Never Sequenced
BG0809S106AD4R8	Guyana	Culex pipiens complex	Sus/Res	Sus	Locus Never Sequenced	Locus Never Sequenced	Locus Never Sequenced
BG0809S107AD4R8	Guyana	Culex pipiens complex	Sus/Res	Sus	Locus Never Sequenced	Locus Never Sequenced	Locus Never Sequenced
BG0809S107CD3R8	Guyana	Culex pipiens complex	Res	Sus	Locus Never Sequenced	Locus Never Sequenced	Locus Never Sequenced
BG0809S109AD4R8	Guyana	Culex pipiens complex	Sus	Sus	Locus Never Sequenced	Locus Never Sequenced	Locus Never Sequenced
BG0809S110AD4R8	Guyana	Culex pipiens complex	Sus/Res	Sus	Locus Never Sequenced	Locus Never Sequenced	Locus Never Sequenced
BG0809S111AD4R8	Guyana	Culex pipiens complex	Sus	Sus	Locus Never Sequenced	Locus Never Sequenced	Locus Never Sequenced
BG0809S113AD4R8	Guyana	Chironomus, genus	Locus Never Sequenced	Locus Never Sequenced	Locus Never Sequenced	Locus Never Sequenced	Locus Never Sequenced
BG0809S114CD6R8	Guyana	Culex pipiens complex	Res	Insufficient Reads	Locus Never Sequenced	Locus Never Sequenced	Locus Never Sequenced
BG0809S201AD5R7	Guyana	Culex pipiens complex	Res	Sus	Locus Never Sequenced	Locus Never Sequenced	Locus Never Sequenced
BG0809S202AD5R7	Guyana	Culex pipiens complex	Sus	Sus	Locus Never Sequenced	Locus Never Sequenced	Locus Never Sequenced
BG0890S106CD3R8	Guyana	Culex pipiens complex	Locus Never Sequenced	Locus Never Sequenced	Locus Never Sequenced	Locus Never Sequenced	Locus Never Sequenced
BG0910S101BD5R8	Guyana	Culex pipiens complex	Sus/Res	Sus	Locus Never Sequenced	Locus Never Sequenced	Locus Never Sequenced
BG0910S101CD2R7	Guyana	Culex pipiens complex	Sus	Sus	Locus Never Sequenced	Locus Never Sequenced	Locus Never Sequenced
BG0910S101CD3R8	Guyana	Culex pipiens complex	Sus/Res	Sus	Locus Never Sequenced	Locus Never Sequenced	Locus Never Sequenced
BG0910S102BD5R8	Guyana	Culex pipiens complex	Locus Never Sequenced	Sus	Locus Never Sequenced	Locus Never Sequenced	Locus Never Sequenced
BG0910S102CD3R8	Guyana	Culex pipiens complex	Sus/Res	Sus	Locus Never Sequenced	Locus Never Sequenced	Locus Never Sequenced
BG0910S103BD5R8	Guyana	Culex pipiens complex	Res	Sus	Locus Never Sequenced	Locus Never Sequenced	Locus Never Sequenced
BG0910S103CD3R8	Guyana	Culex pipiens complex	Sus/Res	Sus	Locus Never Sequenced	Locus Never Sequenced	Locus Never Sequenced
BG0910S104BD5R8	Guyana	Culex pipiens complex	Sus/Res	Sus	Locus Never Sequenced	Locus Never Sequenced	Locus Never Sequenced
BG0910S104CD3R8	Guyana	Culex pipiens complex	Sus/Res	Sus	Locus Never Sequenced	Locus Never Sequenced	Locus Never Sequenced
BG0910S105BD5R8	Guyana	Culex pipiens complex	Sus/Res	Sus	Locus Never Sequenced	Locus Never Sequenced	Locus Never Sequenced
BG0910S105CD3R8	Guyana	Culex pipiens complex	Sus/Res	Sus	Locus Never Sequenced	Locus Never Sequenced	Locus Never Sequenced
BG0910S106BD5R8	Guyana	Culex pipiens complex	Insufficient Reads	Sus	Locus Never Sequenced	Locus Never Sequenced	Locus Never Sequenced
BG0910S106CD3R8	Guyana	Culex pipiens complex	Res	Sus	Locus Never Sequenced	Locus Never Sequenced	Locus Never Sequenced
BG0910S107BD5R8	Guyana	Culex pipiens complex	Sus/Res	Sus	Locus Never Sequenced	Locus Never Sequenced	Locus Never Sequenced
BG0910S107CD3R8	Guyana	Culex pipiens complex	Sus/Res	Sus	Locus Never Sequenced	Locus Never Sequenced	Locus Never Sequenced
BG0910S108BD5R8	Guyana	Culex pipiens complex	Sus/Res	Sus	Locus Never Sequenced	Locus Never Sequenced	Locus Never Sequenced
BG0910S108CD3R8	Guyana	Culex pipiens complex	Sus/Res	Sus	Locus Never Sequenced	Locus Never Sequenced	Locus Never Sequenced
BG0910S109BD5R8	Guyana	Culex pipiens complex	Sus	Sus	Locus Never Sequenced	Locus Never Sequenced	Locus Never Sequenced			Homo sapiens
BG0910S109CD3R8	Guyana	Culex pipiens complex	Sus	Sus	Locus Never Sequenced	Locus Never Sequenced	Locus Never Sequenced
BG0910S110BD5R8	Guyana	Culex pipiens complex	Sus/Res	Sus	Locus Never Sequenced	Locus Never Sequenced	Locus Never Sequenced
BG0910S110CD3R8	Guyana	Culex pipiens complex	Sus	Sus	Locus Never Sequenced	Locus Never Sequenced	Locus Never Sequenced
BG0910S111BD5R8	Guyana	Culex pipiens complex	Locus Never Sequenced	Sus	Locus Never Sequenced	Locus Never Sequenced	Locus Never Sequenced
BG0910S111CD3R8	Guyana	Culex pipiens complex	Sus/Res	Sus	Locus Never Sequenced	Locus Never Sequenced	Locus Never Sequenced
BG0910S112CD3R8	Guyana	Culex pipiens complex	Sus	Sus	Locus Never Sequenced	Locus Never Sequenced	Locus Never Sequenced
BG0910S113BD5R8	Guyana	Culex pipiens complex	Sus	Sus	Locus Never Sequenced	Locus Never Sequenced	Locus Never Sequenced
BG0910S114BD5R8	Guyana	Culex pipiens complex	Sus/Res	Sus	Locus Never Sequenced	Locus Never Sequenced	Locus Never Sequenced
BG0910S115BD5R8	Guyana	Culex pipiens complex	Sus	Sus	Locus Never Sequenced	Locus Never Sequenced	Locus Never Sequenced
BG0910S201CD1R8	Guyana	Coquillettidia nigricans	Sus	Sus	Locus Never Sequenced	Locus Never Sequenced	Locus Never Sequenced
BG1011S101AD2R09	Guyana	Culex pipiens complex	Sus	Sus	Locus Never Sequenced	Locus Never Sequenced	Locus Never Sequenced
BG1011S101AD5R7	Guyana	Culex pipiens complex	Sus/Res	Sus	Locus Never Sequenced	Locus Never Sequenced	Locus Never Sequenced
BG1011S101BD3R7	Guyana	Culex pipiens molestus, subspecies	Sus	Sus	Locus Never Sequenced	Locus Never Sequenced	Locus Never Sequenced
BG1011S101BD5R8	Guyana	Culex pipiens complex	Locus Never Sequenced	Sus	Locus Never Sequenced	Locus Never Sequenced	Locus Never Sequenced			Homo sapiens
BG1011S101CD3R8	Guyana	Culex pipiens complex	Sus/Res	Sus	Locus Never Sequenced	Locus Never Sequenced	Locus Never Sequenced
BG1011S102AD2R09	Guyana	Culex pipiens complex	Sus	Sus	Locus Never Sequenced	Locus Never Sequenced	Locus Never Sequenced			Homo sapiens
BG1011S102AD5R7	Guyana	Culex pipiens complex	Sus	Sus	Locus Never Sequenced	Locus Never Sequenced	Locus Never Sequenced
BG1011S102BD3R7	Guyana	Culex pipiens molestus, subspecies	Sus	Sus	Locus Never Sequenced	Locus Never Sequenced	Locus Never Sequenced
BG1011S102BD5R8	Guyana	Culex pipiens complex	Res	Sus	Locus Never Sequenced	Locus Never Sequenced	Locus Never Sequenced
BG1011S102CD3R8	Guyana	Culex pipiens complex	Res	Sus	Locus Never Sequenced	Locus Never Sequenced	Locus Never Sequenced
BG1011S102CD6R8	Guyana	Culex pipiens complex	Sus	Sus	Locus Never Sequenced	Locus Never Sequenced	Locus Never Sequenced
BG1011S103AD2R09	Guyana	unclassified Culex	Sus	Sus	Locus Never Sequenced	Locus Never Sequenced	Locus Never Sequenced
BG1011S103BD3R7	Guyana	Culex pipiens complex	Sus	Sus	Locus Never Sequenced	Locus Never Sequenced	Locus Never Sequenced
BG1011S103BD5R8	Guyana	Culex pipiens complex	Locus Never Sequenced	Sus	Locus Never Sequenced	Locus Never Sequenced	Locus Never Sequenced
BG1011S103CD3R8	Guyana	Culex pipiens complex	Sus/Res	Sus	Locus Never Sequenced	Locus Never Sequenced	Locus Never Sequenced
BG1011S103CD6R8	Guyana	Culex pipiens complex	Sus	Sus	Locus Never Sequenced	Locus Never Sequenced	Locus Never Sequenced
BG1011S104AD2R09	Guyana	Culex pipiens complex	Sus	Sus	Locus Never Sequenced	Locus Never Sequenced	Locus Never Sequenced
BG1011S104BD5R8	Guyana	Culex pipiens complex	Sus/Res	Sus	Locus Never Sequenced	Locus Never Sequenced	Locus Never Sequenced
BG1011S104CD3R8	Guyana	Culex pipiens complex	Sus/Res	Sus	Locus Never Sequenced	Locus Never Sequenced	Locus Never Sequenced
BG1011S104CD6R8	Guyana	Culex pipiens complex	Res	Sus	Locus Never Sequenced	Locus Never Sequenced	Locus Never Sequenced
BG1011S105AD2R09	Guyana	unclassified Culex	Sus	Sus	Locus Never Sequenced	Locus Never Sequenced	Locus Never Sequenced
BG1011S105BD5R8	Guyana	Culex pipiens complex	Res	Sus	Locus Never Sequenced	Locus Never Sequenced	Locus Never Sequenced
BG1011S105CD3R8	Guyana	Culex pipiens complex	Sus/Res	Sus	Locus Never Sequenced	Locus Never Sequenced	Locus Never Sequenced
BG1011S105CD6R8	Guyana	Culex pipiens complex	Sus	Sus	Locus Never Sequenced	Locus Never Sequenced	Locus Never Sequenced
BG1011S106AD2R09	Guyana	unclassified Culex	Sus	Insufficient Reads	Locus Never Sequenced	Locus Never Sequenced	Locus Never Sequenced
BG1011S106BD5R8	Guyana	Culex pipiens complex	Sus	Sus	Locus Never Sequenced	Locus Never Sequenced	Locus Never Sequenced
BG1011S106CD6R8	Guyana	Culex pipiens complex	Sus	Sus	Locus Never Sequenced	Locus Never Sequenced	Locus Never Sequenced
BG1011S107AD2R09	Guyana	Culex pipiens complex	Sus	Sus	Locus Never Sequenced	Locus Never Sequenced	Locus Never Sequenced
BG1011S107BD5R8	Guyana	Culex pipiens complex	Sus/Res	Sus	Locus Never Sequenced	Locus Never Sequenced	Locus Never Sequenced
BG1011S107CD6R8	Guyana	Culex pipiens complex	Sus/Res	Sus	Locus Never Sequenced	Locus Never Sequenced	Locus Never Sequenced
BG1011S108AD2R09	Guyana	Culex pipiens complex	Sus	Sus	Locus Never Sequenced	Locus Never Sequenced	Locus Never Sequenced			Homo sapiens
BG1011S108BD5R8	Guyana	Culex pipiens complex	Insufficient Reads	Sus	Locus Never Sequenced	Locus Never Sequenced	Locus Never Sequenced
BG1011S108CD6R8	Guyana	Culex pipiens complex	Sus/Res	Sus	Locus Never Sequenced	Locus Never Sequenced	Locus Never Sequenced
BG1011S109BD5R8	Guyana	Culex pipiens complex	Sus	Sus	Locus Never Sequenced	Locus Never Sequenced	Locus Never Sequenced
BG1011S109CD6R8	Guyana	Culex pipiens complex	Sus/Res	Sus	Locus Never Sequenced	Locus Never Sequenced	Locus Never Sequenced
BG1011S110CD6R8	Guyana	Culex pipiens complex	Res	Insufficient Reads	Locus Never Sequenced	Locus Never Sequenced	Locus Never Sequenced
BG1011S111CD6R8	Guyana	Culex pipiens complex	Sus	Sus	Locus Never Sequenced	Locus Never Sequenced	Locus Never Sequenced
BG1011S112CD6R8	Guyana	Culex pipiens complex	Sus/Res	Sus	Locus Never Sequenced	Locus Never Sequenced	Locus Never Sequenced
BG1011S113CD6R8	Guyana	Culex pipiens complex	Sus	Sus	Locus Never Sequenced	Locus Never Sequenced	Locus Never Sequenced
BG1011S114CD6R8	Guyana	Culex pipiens complex	Sus/Res	Sus	Locus Never Sequenced	Locus Never Sequenced	Locus Never Sequenced
BG1011S115CD6R8	Guyana	Culex pipiens complex	Locus Never Sequenced	Sus	Locus Never Sequenced	Locus Never Sequenced	Locus Never Sequenced
BG1011S116CD6R8	Guyana	Culex pipiens complex	Sus/Res	Sus	Locus Never Sequenced	Locus Never Sequenced	Locus Never Sequenced
BG1011S117CD6R8	Guyana	Culex pipiens complex	Sus/Res	Sus	Locus Never Sequenced	Locus Never Sequenced	Locus Never Sequenced
BG1011S118CD6R8	Guyana	Culex pipiens complex	Sus/Res	Sus	Locus Never Sequenced	Locus Never Sequenced	Locus Never Sequenced
BG1011S119CD6R8	Guyana	Culex pipiens complex	Sus	Sus	Locus Never Sequenced	Locus Never Sequenced	Locus Never Sequenced
BG1011S120CD6R8	Guyana	Culex pipiens complex	Sus/Res	Sus	Locus Never Sequenced	Locus Never Sequenced	Locus Never Sequenced
BG1011S121CD6R8	Guyana	Culex pipiens complex	Res	Sus	Locus Never Sequenced	Locus Never Sequenced	Locus Never Sequenced
BG1011S122CD6R8	Guyana	Culex pipiens complex	Sus/Res	Sus	Locus Never Sequenced	Locus Never Sequenced	Locus Never Sequenced
BG1011S123CD6R8	Guyana	Culex pipiens complex	Sus/Res	Sus	Locus Never Sequenced	Locus Never Sequenced	Locus Never Sequenced
BG1011S124CD6R8	Guyana	Culex pipiens complex	Sus	Sus	Locus Never Sequenced	Locus Never Sequenced	Locus Never Sequenced
BG1011S125CD6R8	Guyana	Culex pipiens complex	Sus	Sus	Locus Never Sequenced	Locus Never Sequenced	Locus Never Sequenced	Malpighiaceae
BG1011S126CD6R8	Guyana	Culex pipiens complex	Sus/Res	Sus	Locus Never Sequenced	Locus Never Sequenced	Locus Never Sequenced			Homo sapiens
BG1011S127CD6R8	Guyana	Culex pipiens complex	Sus/Res	Sus	Locus Never Sequenced	Locus Never Sequenced	Locus Never Sequenced
BG1011S201AD5R7	Guyana	Culex pipiens complex	Sus	Sus	Locus Never Sequenced	Locus Never Sequenced	Locus Never Sequenced		Homo sapiens
BG1011S201AD5R8	Guyana	Coquillettidia nigricans	Insufficient Reads	Sus	Locus Never Sequenced	Locus Never Sequenced	Locus Never Sequenced			Homo sapiens
BG1011S202AD5R8	Guyana	Coquillettidia nigricans	Sus	Sus	Locus Never Sequenced	Locus Never Sequenced	Locus Never Sequenced			Homo sapiens
BG1112S101BD3R7	Guyana	Culex pipiens complex	Sus	Sus	Locus Never Sequenced	Locus Never Sequenced	Locus Never Sequenced
BG1112S101BD5R8	Guyana	Culex pipiens complex	Res	Sus	Locus Never Sequenced	Locus Never Sequenced	Locus Never Sequenced			Homo sapiens
BG1112S102BD3R7	Guyana	Culex pipiens complex	Sus	Sus	Locus Never Sequenced	Locus Never Sequenced	Locus Never Sequenced
BG1112S102BD5R8	Guyana	Culex pipiens complex	Sus	Sus	Locus Never Sequenced	Locus Never Sequenced	Locus Never Sequenced
BG1112S102CD6R8	Guyana	Culex pipiens complex	Sus	Sus	Locus Never Sequenced	Locus Never Sequenced	Locus Never Sequenced			Homo sapiens
BG1112S103BD5R8	Guyana	Culex pipiens complex	Sus	Sus	Locus Never Sequenced	Locus Never Sequenced	Locus Never Sequenced			Homo sapiens
BG1112S103CD6R8	Guyana	Culex pipiens complex	Sus/Res	Sus	Locus Never Sequenced	Locus Never Sequenced	Locus Never Sequenced			Homo sapiens
BG1112S104BD5R8	Guyana	Culex pipiens complex	Sus	Sus	Locus Never Sequenced	Locus Never Sequenced	Locus Never Sequenced
BG1112S105BD5R8	Guyana	Culex pipiens complex	Sus	Sus	Locus Never Sequenced	Locus Never Sequenced	Locus Never Sequenced		Homo sapiens
BG1112S106BD5R8	Guyana	Culex pipiens complex	Sus	Sus	Locus Never Sequenced	Locus Never Sequenced	Locus Never Sequenced
BG1112S107BD5R8	Guyana	Culex pipiens complex	Locus Never Sequenced	Sus	Locus Never Sequenced	Locus Never Sequenced	Locus Never Sequenced			Homo sapiens
BG1112S108BD5R8	Guyana	Culex pipiens complex	Sus	Sus	Locus Never Sequenced	Locus Never Sequenced	Locus Never Sequenced	Poaceae		Homo sapiens
BG1112S109BD5R8	Guyana	Culex pipiens complex	Sus/Res	Sus	Locus Never Sequenced	Locus Never Sequenced	Locus Never Sequenced
BG1112S110BD5R8	Guyana	Culex pipiens complex	Sus	Sus	Locus Never Sequenced	Locus Never Sequenced	Locus Never Sequenced
BG1112S111BD5R8	Guyana	Culex pipiens complex	Sus/Res	Sus	Locus Never Sequenced	Locus Never Sequenced	Locus Never Sequenced			Homo sapiens
H0000S100AD4R7	Guyana	Culex pipiens complex	Sus	Sus	Locus Never Sequenced	Locus Never Sequenced	Locus Never Sequenced
H0000S100AR7	Guyana	Culex pipiens complex	Sus/Res	Sus	Locus Never Sequenced	Locus Never Sequenced	Locus Never Sequenced		Homo sapiens	Homo sapiens
H0000S100BR09	Guyana	Culex pipiens complex	Sus	Sus	Locus Never Sequenced	Locus Never Sequenced	Locus Never Sequenced			Homo sapiens
H0506S101BD5R7	Guyana	Culex pipiens complex	Sus	Sus	Locus Never Sequenced	Locus Never Sequenced	Locus Never Sequenced			Homo sapiens
H0506S101CD3R7	Guyana	Culex pipiens complex	Sus	Sus	Locus Never Sequenced	Locus Never Sequenced	Locus Never Sequenced		Homo sapiens	Homo sapiens
H0506S101DD6R7	Guyana	Culex pipiens complex	Sus	Sus	Locus Never Sequenced	Locus Never Sequenced	Locus Never Sequenced
H0506S102CD3R7	Guyana	Culex pipiens complex	Sus/Res	Sus	Locus Never Sequenced	Locus Never Sequenced	Locus Never Sequenced	Urticaceae	Homo sapiens	Homo sapiens
H0607S101AD2R8	Guyana	Culex pipiens complex	Sus	Sus	Locus Never Sequenced	Locus Never Sequenced	Locus Never Sequenced	Fagaceae
H0607S101AD4R7	Guyana	Culex pipiens complex	Sus/Res	Sus	Locus Never Sequenced	Locus Never Sequenced	Locus Never Sequenced
H0607S101AD5R8	Guyana	Culex pipiens complex	Sus	Sus	Locus Never Sequenced	Locus Never Sequenced	Locus Never Sequenced		Homo sapiens	Homo sapiens
H0607S101AR7	Guyana	Culex pipiens complex	Sus	Sus	Locus Never Sequenced	Locus Never Sequenced	Locus Never Sequenced		Homo sapiens	Homo sapiens
H0607S101BD2R7	Guyana	Culex pipiens complex	Sus/Res	Sus	Locus Never Sequenced	Locus Never Sequenced	Locus Never Sequenced			Homo sapiens
H0607S101BD5R7	Guyana	Culex pipiens complex	Sus	Sus	Locus Never Sequenced	Locus Never Sequenced	Locus Never Sequenced
H0607S101BR09	Guyana	Culex pipiens complex	Sus	Sus	Locus Never Sequenced	Locus Never Sequenced	Locus Never Sequenced			Homo sapiens
H0607S101CD1R8	Guyana	Culex pipiens complex	Sus	Sus	Locus Never Sequenced	Locus Never Sequenced	Locus Never Sequenced			Homo sapiens
H0607S101CD2R09	Guyana	No Species Typing Assignment	Sus	Multiple Runs, at least one with Sufficient Reads	Locus Never Sequenced	Locus Never Sequenced	Locus Never Sequenced
H0607S101CD3R7	Guyana	No Species Typing Assignment	Sus	Sus	Locus Never Sequenced	Locus Never Sequenced	Locus Never Sequenced	Urticaceae		Homo sapiens
H0607S102AD4R7	Guyana	Culex pipiens complex	Sus	Insufficient Reads	Locus Never Sequenced	Locus Never Sequenced	Locus Never Sequenced
H0607S102AR7	Guyana	Culex pipiens complex	Sus	Res	Locus Never Sequenced	Locus Never Sequenced	Locus Never Sequenced			Homo sapiens
H0607S102BD2R7	Guyana	Culex pipiens complex	Sus	Sus	Locus Never Sequenced	Locus Never Sequenced	Locus Never Sequenced			Homo sapiens
H0607S102BD5R7	Guyana	Culex pipiens complex	Sus	Sus	Locus Never Sequenced	Locus Never Sequenced	Locus Never Sequenced
H0607S102BR09	Guyana	Culex pipiens complex	Sus	Sus	Locus Never Sequenced	Locus Never Sequenced	Locus Never Sequenced		Homo sapiens
H0607S102CD1R8	Guyana	No Species Typing Assignment	Sus	Sus	Locus Never Sequenced	Locus Never Sequenced	Locus Never Sequenced
H0607S103AD4R7	Guyana	Culex pipiens complex	Sus/Res	Sus	Locus Never Sequenced	Locus Never Sequenced	Locus Never Sequenced
H0607S103BD2R7	Guyana	Aedes aegypti	Sus	Sus	Locus Never Sequenced	Locus Never Sequenced	Locus Never Sequenced		Homo sapiens
H0607S103BD5R7	Guyana	Culex pipiens complex	Sus	Sus	Locus Never Sequenced	Locus Never Sequenced	Locus Never Sequenced
H0607S103BR09	Guyana	Culex pipiens complex	Sus	Sus	Locus Never Sequenced	Locus Never Sequenced	Locus Never Sequenced		Homo sapiens
H0607S103CD1R8	Guyana	No Species Typing Assignment	Sus	Sus	Locus Never Sequenced	Locus Never Sequenced	Locus Never Sequenced
H0607S104BD5R7	Guyana	Culex pipiens complex	Sus	Sus	Locus Never Sequenced	Locus Never Sequenced	Locus Never Sequenced	Urticaceae
H0607S104BR09	Guyana	Culex pipiens complex	Sus	Sus	Locus Never Sequenced	Locus Never Sequenced	Locus Never Sequenced	Myrtaceae
H0607S104CD1R8	Guyana	No Species Typing Assignment	Multiple Runs, at least one with Sufficient Reads	Sus	Locus Never Sequenced	Locus Never Sequenced	Locus Never Sequenced			Homo sapiens
H0607S105BD5R7	Guyana	Culex pipiens complex	Sus	Sus	Locus Never Sequenced	Locus Never Sequenced	Locus Never Sequenced
H0607S105BR09	Guyana	Culex pipiens complex	Sus	Sus	Locus Never Sequenced	Locus Never Sequenced	Locus Never Sequenced			Homo sapiens
H0607S105CD1R8	Guyana	Culex pipiens complex	Sus	Sus	Locus Never Sequenced	Locus Never Sequenced	Locus Never Sequenced			Sus
H0607S106BR09	Guyana	Culex pipiens complex	Sus	Sus	Locus Never Sequenced	Locus Never Sequenced	Locus Never Sequenced
H0607S107BD5R7	Guyana	Culex, genus	Sus	Sus	Locus Never Sequenced	Locus Never Sequenced	Locus Never Sequenced			Homo sapiens
H0607S108BD5R7	Guyana	Culex pipiens complex	Sus/Res	Sus	Locus Never Sequenced	Locus Never Sequenced	Locus Never Sequenced
H0607S109BD5R7	Guyana	Culex pipiens complex	Sus/Res	Sus	Locus Never Sequenced	Locus Never Sequenced	Locus Never Sequenced			Homo sapiens
H0607S109BR09	Guyana	Culex pipiens complex	Sus	Sus	Locus Never Sequenced	Locus Never Sequenced	Locus Never Sequenced
H0607S110BD5R7	Guyana	Culex pipiens complex	Sus	Sus	Locus Never Sequenced	Locus Never Sequenced	Locus Never Sequenced
H0607S111BD5R7	Guyana	Culex pipiens molestus, subspecies	Sus	Sus	Locus Never Sequenced	Locus Never Sequenced	Locus Never Sequenced
H0607S111BR09	Guyana	Culex pipiens complex	Sus	Sus	Locus Never Sequenced	Locus Never Sequenced	Locus Never Sequenced		Homo sapiens
H0607S112BD5R7	Guyana	Culex pipiens complex	Sus/Res	Sus	Locus Never Sequenced	Locus Never Sequenced	Locus Never Sequenced
H0607S112BR09	Guyana	Culex pipiens complex	Sus	Insufficient Reads	Locus Never Sequenced	Locus Never Sequenced	Locus Never Sequenced
H0607S200BD2R7	Guyana	Culex pipiens complex	Locus Never Sequenced	Locus Never Sequenced	Locus Never Sequenced	Locus Never Sequenced	Locus Never Sequenced
H0607S201AD4R7	Guyana	Culex pipiens complex	Sus/Res	Sus	Locus Never Sequenced	Locus Never Sequenced	Locus Never Sequenced
H0607S201BD5R7	Guyana	No Species Typing Assignment	Sus	Sus	Locus Never Sequenced	Locus Never Sequenced	Locus Never Sequenced
H0607S201CD3R7	Guyana	Anopheles costai	Sus	Sus	Locus Never Sequenced	Locus Never Sequenced	Locus Never Sequenced
H0607S201CD3R8	Guyana	Culicidae, family	Sus	Sus	Locus Never Sequenced	Locus Never Sequenced	Locus Never Sequenced
H0607S201CD6R7	Guyana	Culex pipiens complex	Sus	Sus	Locus Never Sequenced	Locus Never Sequenced	Locus Never Sequenced
H0607S202AD4R7	Guyana	Culex pipiens complex	Sus	Sus	Locus Never Sequenced	Locus Never Sequenced	Locus Never Sequenced
H0607S202BD2R7	Guyana	Culex pipiens complex	Sus	Sus	Locus Never Sequenced	Locus Never Sequenced	Locus Never Sequenced
H0607S202BD5R7	Guyana	Culex pipiens complex	Sus	Sus	Locus Never Sequenced	Locus Never Sequenced	Locus Never Sequenced
H0607S202CD3R7	Guyana	No Species Typing Assignment	Insufficient Reads	Sus	Locus Never Sequenced	Locus Never Sequenced	Locus Never Sequenced		Homo sapiens
H0607S202CD3R8	Guyana	Anopheles darlingi	Sus	Insufficient Reads	Locus Never Sequenced	Locus Never Sequenced	Locus Never Sequenced
H0607S202CD6R7	Guyana	Culex pipiens complex	Sus	Sus	Locus Never Sequenced	Locus Never Sequenced	Locus Never Sequenced
H0607S203AD4R7	Guyana	Culex pipiens complex	Sus/Res	Sus	Locus Never Sequenced	Locus Never Sequenced	Locus Never Sequenced
H0607S203BD2R7	Guyana	Culex pipiens complex	Sus	Sus	Locus Never Sequenced	Locus Never Sequenced	Locus Never Sequenced
H0607S203BD5R7	Guyana	No Species Typing Assignment	Sus	Multiple Runs, at least one with Sufficient Reads	Locus Never Sequenced	Locus Never Sequenced	Locus Never Sequenced		Homo sapiens
H0607S203CD3R7	Guyana	Anopheles intermedius	Multiple Runs, at least one with Sufficient Reads	Sus	Locus Never Sequenced	Locus Never Sequenced	Locus Never Sequenced
H0607S203CD6R7	Guyana	Culex pipiens complex	Sus	Sus	Locus Never Sequenced	Locus Never Sequenced	Locus Never Sequenced
H0607S204AD4R7	Guyana	Culex pipiens complex	Sus/Res	Sus	Locus Never Sequenced	Locus Never Sequenced	Locus Never Sequenced
H0607S204BD5R7	Guyana	Culex pipiens complex	Sus/Res	Sus/Res	Locus Never Sequenced	Locus Never Sequenced	Locus Never Sequenced
H0607S204CD6R7	Guyana	Culex pipiens complex	Sus	Sus	Locus Never Sequenced	Locus Never Sequenced	Locus Never Sequenced
H0607S205AD4R7	Guyana	Culex pipiens complex	Sus	Sus	Locus Never Sequenced	Locus Never Sequenced	Locus Never Sequenced
H0607S205BD5R7	Guyana	No Species Typing Assignment	Sus	Sus	Locus Never Sequenced	Locus Never Sequenced	Locus Never Sequenced
H0607S206BD5R7	Guyana	Culex pipiens complex	Res	Sus	Locus Never Sequenced	Locus Never Sequenced	Locus Never Sequenced
H0708S101AD2R8	Guyana	Culex pipiens complex	Sus	Sus	Locus Never Sequenced	Locus Never Sequenced	Locus Never Sequenced
H0708S101AD4R7	Guyana	Culex pipiens complex	Sus	Sus	Locus Never Sequenced	Locus Never Sequenced	Locus Never Sequenced
H0708S101AD5R8	Guyana	Culex pipiens complex	Sus	Sus	Locus Never Sequenced	Locus Never Sequenced	Locus Never Sequenced
H0708S101AR7	Guyana	Culex pipiens complex	Sus	Sus	Locus Never Sequenced	Locus Never Sequenced	Locus Never Sequenced
H0708S101BD2R7	Guyana	Culex pipiens complex	Sus	Sus	Locus Never Sequenced	Locus Never Sequenced	Locus Never Sequenced
H0708S101BD3R8	Guyana	Culex pipiens complex	Sus	Sus	Locus Never Sequenced	Locus Never Sequenced	Locus Never Sequenced
H0708S101BD5R7	Guyana	Culex pipiens complex	Sus	Insufficient Reads	Locus Never Sequenced	Locus Never Sequenced	Locus Never Sequenced
H0708S101BD6R8	Guyana	Culex pipiens complex	Sus/Res	Sus	Locus Never Sequenced	Locus Never Sequenced	Locus Never Sequenced		Homo sapiens
H0708S101BR09	Guyana	Culex pipiens complex	Sus	Sus	Locus Never Sequenced	Locus Never Sequenced	Locus Never Sequenced
H0708S101CD1R8	Guyana	Culex pipiens complex	Multiple Runs, at least one with Sufficient Reads	Sus	Locus Never Sequenced	Locus Never Sequenced	Locus Never Sequenced
H0708S101CD3R7	Guyana	Culex pipiens complex	Sus/Res	Sus	Locus Never Sequenced	Locus Never Sequenced	Locus Never Sequenced
H0708S101CD6R7	Guyana	Culex pipiens complex	Sus/Res	Sus	Locus Never Sequenced	Locus Never Sequenced	Locus Never Sequenced		Homo sapiens
H0708S102AD2R8	Guyana	Culex pipiens complex	Sus/Res	Sus	Locus Never Sequenced	Locus Never Sequenced	Locus Never Sequenced		Homo sapiens
H0708S102AD4R7	Guyana	Culex pipiens complex	Sus	Sus	Locus Never Sequenced	Locus Never Sequenced	Locus Never Sequenced
H0708S102AD5R8	Guyana	Culex pipiens complex	Sus	Sus	Locus Never Sequenced	Locus Never Sequenced	Locus Never Sequenced
H0708S102BD5R7	Guyana	Culex pipiens complex	Sus/Res	Sus	Locus Never Sequenced	Locus Never Sequenced	Locus Never Sequenced		Homo sapiens
H0708S102BR09	Guyana	Culex pipiens complex	Sus	Sus	Locus Never Sequenced	Locus Never Sequenced	Locus Never Sequenced
H0708S102CD2R09	Guyana	No Species Typing Assignment	Sus	Insufficient Reads	Locus Never Sequenced	Locus Never Sequenced	Locus Never Sequenced		Homo sapiens
H0708S103AD2R8	Guyana	Culex pipiens complex	Sus	Sus	Locus Never Sequenced	Locus Never Sequenced	Locus Never Sequenced		Homo sapiens
H0708S103AD4R7	Guyana	Culex pipiens complex	Sus	Sus	Locus Never Sequenced	Locus Never Sequenced	Locus Never Sequenced
H0708S103AD5R8	Guyana	Culex pipiens complex	Sus	Sus	Locus Never Sequenced	Locus Never Sequenced	Locus Never Sequenced
H0708S103AR7	Guyana	Culex pipiens complex	Sus	Sus	Locus Never Sequenced	Locus Never Sequenced	Locus Never Sequenced
H0708S103BD2R7	Guyana	Culex pipiens complex	Sus	Insufficient Reads	Locus Never Sequenced	Locus Never Sequenced	Locus Never Sequenced
H0708S103BD5R7	Guyana	Culex pipiens complex	Sus	Insufficient Reads	Locus Never Sequenced	Locus Never Sequenced	Locus Never Sequenced
H0708S103BR09	Guyana	Culex pipiens complex	Sus	Sus	Locus Never Sequenced	Locus Never Sequenced	Locus Never Sequenced
H0708S103CD2R09	Guyana	Culex pipiens complex	Sus	Sus	Locus Never Sequenced	Locus Never Sequenced	Locus Never Sequenced
H0708S103CD3R7	Guyana	Culex pipiens complex	Sus	Sus	Locus Never Sequenced	Locus Never Sequenced	Locus Never Sequenced		Homo sapiens
H0708S103CD6R7	Guyana	Culex pipiens complex	Sus	Sus	Locus Never Sequenced	Locus Never Sequenced	Locus Never Sequenced
H0708S104AD4R7	Guyana	Culex pipiens complex	Sus	Sus	Locus Never Sequenced	Locus Never Sequenced	Locus Never Sequenced		Homo sapiens
H0708S104BD2R7	Guyana	Culex pipiens complex	Sus	Insufficient Reads	Locus Never Sequenced	Locus Never Sequenced	Locus Never Sequenced		Homo sapiens
H0708S104BD5R7	Guyana	Culex pipiens complex	Sus	Sus	Locus Never Sequenced	Locus Never Sequenced	Locus Never Sequenced		Homo sapiens
H0708S104BR09	Guyana	Culex pipiens complex	Sus	Sus	Locus Never Sequenced	Locus Never Sequenced	Locus Never Sequenced
H0708S104CD3R7	Guyana	Culex pipiens complex	Sus/Res	Sus	Locus Never Sequenced	Locus Never Sequenced	Locus Never Sequenced		Homo sapiens
H0708S105AD4R7	Guyana	Culex pipiens complex	Sus	Sus	Locus Never Sequenced	Locus Never Sequenced	Locus Never Sequenced		Homo sapiens	Homo sapiens
H0708S105BD2R7	Guyana	Culex pipiens complex	Res	Sus	Locus Never Sequenced	Locus Never Sequenced	Locus Never Sequenced		Homo sapiens
H0708S105BD5R7	Guyana	Culex pipiens complex	Sus	Sus	Locus Never Sequenced	Locus Never Sequenced	Locus Never Sequenced
H0708S105BR09	Guyana	Culex pipiens complex	Sus	Sus	Locus Never Sequenced	Locus Never Sequenced	Locus Never Sequenced
H0708S105CD3R7	Guyana	Culex pipiens complex	Sus	Insufficient Reads	Locus Never Sequenced	Locus Never Sequenced	Locus Never Sequenced
H0708S106BD2R7	Guyana	Culex pipiens complex	Sus	Sus	Locus Never Sequenced	Locus Never Sequenced	Locus Never Sequenced
H0708S106BD5R7	Guyana	Culex pipiens complex	Sus	Sus	Locus Never Sequenced	Locus Never Sequenced	Locus Never Sequenced
H0708S106BR09	Guyana	Culex pipiens complex	Sus	Sus	Locus Never Sequenced	Locus Never Sequenced	Locus Never Sequenced
H0708S107BD2R7	Guyana	Culex pipiens complex	Sus	Sus	Locus Never Sequenced	Locus Never Sequenced	Locus Never Sequenced
H0708S107BD5R7	Guyana	Culex pipiens complex	Sus	Sus	Locus Never Sequenced	Locus Never Sequenced	Locus Never Sequenced		Homo sapiens
H0708S107BR09	Guyana	Culex pipiens complex	Sus	Sus	Locus Never Sequenced	Locus Never Sequenced	Locus Never Sequenced
H0708S107CD6R7	Guyana	Culex pipiens complex	Sus/Res	Sus	Locus Never Sequenced	Locus Never Sequenced	Locus Never Sequenced
H0708S108BD2R7	Guyana	Culex pipiens complex	Sus	Sus	Locus Never Sequenced	Locus Never Sequenced	Locus Never Sequenced
H0708S108BR09	Guyana	Anopheles braziliensis	Sus	Sus	Locus Never Sequenced	Locus Never Sequenced	Locus Never Sequenced
H0708S108CD6R7	Guyana	Culex pipiens complex	Sus	Sus	Locus Never Sequenced	Locus Never Sequenced	Locus Never Sequenced
H0708S109BD2R7	Guyana	Culex pipiens complex	Sus/Res	Sus	Locus Never Sequenced	Locus Never Sequenced	Locus Never Sequenced
H0708S109BD5R7	Guyana	Culex pipiens complex	Sus	Sus	Locus Never Sequenced	Locus Never Sequenced	Locus Never Sequenced
H0708S109BR09	Guyana	Culex pipiens complex	Sus	Sus	Locus Never Sequenced	Locus Never Sequenced	Locus Never Sequenced
H0708S109DD6R7	Guyana	Culex pipiens complex	Sus	Sus	Locus Never Sequenced	Locus Never Sequenced	Locus Never Sequenced		Homo sapiens
H0708S110BD2R7	Guyana	Culex pipiens complex	Sus	Sus	Locus Never Sequenced	Locus Never Sequenced	Locus Never Sequenced		Homo sapiens
H0708S110BR09	Guyana	Culex pipiens complex	Sus	Sus	Locus Never Sequenced	Locus Never Sequenced	Locus Never Sequenced
H0708S110CD6R7	Guyana	Culex pipiens complex	Sus	Sus	Locus Never Sequenced	Locus Never Sequenced	Locus Never Sequenced
H0708S111BR09	Guyana	Culex pipiens complex	Sus	Sus	Locus Never Sequenced	Locus Never Sequenced	Locus Never Sequenced
H0708S112BD5R7	Guyana	Culex pipiens complex	Sus	Sus	Locus Never Sequenced	Locus Never Sequenced	Locus Never Sequenced
H0708S112BR09	Guyana	Culex pipiens complex	Sus/Res	Sus	Locus Never Sequenced	Locus Never Sequenced	Locus Never Sequenced
H0708S113BR09	Guyana	Culex pipiens complex	Sus	Sus	Locus Never Sequenced	Locus Never Sequenced	Locus Never Sequenced
H0708S201AD1R8	Guyana	Anopheles darlingi	Sus	Multiple Runs, at least one with Sufficient Reads	Locus Never Sequenced	Locus Never Sequenced	Locus Never Sequenced
H0708S201AD4R7	Guyana	Culex pipiens complex	Sus	Sus	Locus Never Sequenced	Locus Never Sequenced	Locus Never Sequenced
H0708S201BR09	Guyana	Culex pipiens complex	Sus	Sus	Locus Never Sequenced	Locus Never Sequenced	Locus Never Sequenced		Homo sapiens
H0708S201CD3R7	Guyana	Culex pipiens complex	Sus/Res	Sus	Locus Never Sequenced	Locus Never Sequenced	Locus Never Sequenced
H0708S201CD6R7	Guyana	Culex pipiens complex	Sus/Res	Sus	Locus Never Sequenced	Locus Never Sequenced	Locus Never Sequenced
H0708S201CD6R8	Guyana	Coquillettidia nigricans	Sus	Sus	Locus Never Sequenced	Locus Never Sequenced	Locus Never Sequenced
H0708S202AD4R7	Guyana	Culex pipiens complex	Sus	Insufficient Reads	Locus Never Sequenced	Locus Never Sequenced	Locus Never Sequenced
H0708S202AD6R7	Guyana	Culex pipiens complex	Sus	Sus	Locus Never Sequenced	Locus Never Sequenced	Locus Never Sequenced
H0708S202BR09	Guyana	Culex pipiens complex	Sus/Res	Sus	Locus Never Sequenced	Locus Never Sequenced	Locus Never Sequenced
H0708S202CD2R09	Guyana	Anopheles braziliensis	Sus	Sus	Locus Never Sequenced	Locus Never Sequenced	Locus Never Sequenced
H0708S202CD3R7	Guyana	Culex pipiens complex	Sus	Sus	Locus Never Sequenced	Locus Never Sequenced	Locus Never Sequenced		Homo sapiens
H0708S202CD6R8	Guyana	Coquillettidia nigricans	Sus	Sus	Locus Never Sequenced	Locus Never Sequenced	Locus Never Sequenced
H0708S203AD4R7	Guyana	Culex pipiens complex	Sus/Res	Sus	Locus Never Sequenced	Locus Never Sequenced	Locus Never Sequenced
H0708S203BR09	Guyana	Culex pipiens complex	Sus/Res	Sus	Locus Never Sequenced	Locus Never Sequenced	Locus Never Sequenced
H0708S203CD3R7	Guyana	Culex pipiens complex	Sus	Sus	Locus Never Sequenced	Locus Never Sequenced	Locus Never Sequenced
H0708S203CD6R8	Guyana	Anopheles darlingi	Sus	Sus	Locus Never Sequenced	Locus Never Sequenced	Locus Never Sequenced
H0708S204AD4R7	Guyana	Culex pipiens complex	Sus	Sus	Locus Never Sequenced	Locus Never Sequenced	Locus Never Sequenced
H0708S204BR09	Guyana	Culex pipiens complex	Sus	Sus	Locus Never Sequenced	Locus Never Sequenced	Locus Never Sequenced
H0708S204CD3R7	Guyana	Culex pipiens complex	Sus	Res	Locus Never Sequenced	Locus Never Sequenced	Locus Never Sequenced
H0708S205AD4R7	Guyana	Culex pipiens complex	Sus/Res	Sus	Locus Never Sequenced	Locus Never Sequenced	Locus Never Sequenced
H0708S205BR09	Guyana	Culex pipiens complex	Sus	Sus	Locus Never Sequenced	Locus Never Sequenced	Locus Never Sequenced
H0708S207AD4R7	Guyana	No Species Typing Assignment	Sus	Sus	Locus Never Sequenced	Locus Never Sequenced	Locus Never Sequenced
H0708S208AD4R7	Guyana	Culex pipiens complex	Sus	Sus	Locus Never Sequenced	Locus Never Sequenced	Locus Never Sequenced
H0708S209AD4R7	Guyana	Culex pipiens complex	Sus	Sus	Locus Never Sequenced	Locus Never Sequenced	Locus Never Sequenced		Homo sapiens
H0708S210AD4R7	Guyana	Culex pipiens complex	Sus	Sus	Locus Never Sequenced	Locus Never Sequenced	Locus Never Sequenced
H0708S211AD4R7	Guyana	Culex pipiens complex	Sus/Res	Sus	Locus Never Sequenced	Locus Never Sequenced	Locus Never Sequenced
H0708S212AD4R7	Guyana	Culex pipiens complex	Sus	Sus	Locus Never Sequenced	Locus Never Sequenced	Locus Never Sequenced
H0708S213AD4R7	Guyana	Culex pipiens complex	Sus	Sus	Locus Never Sequenced	Locus Never Sequenced	Locus Never Sequenced
H0809S100BR09	Guyana	Culex pipiens complex	Sus/Res	Sus	Locus Never Sequenced	Locus Never Sequenced	Locus Never Sequenced
H0809S101AD4R7	Guyana	Culex pipiens complex	Sus	Sus	Locus Never Sequenced	Locus Never Sequenced	Locus Never Sequenced
H0809S101AR7	Guyana	Culex pipiens complex	Sus	Sus	Locus Never Sequenced	Locus Never Sequenced	Locus Never Sequenced
H0809S101BD2R7	Guyana	Culex pipiens complex	Sus	Sus	Locus Never Sequenced	Locus Never Sequenced	Locus Never Sequenced
H0809S101BD3R8	Guyana	Culex pipiens complex	Sus	Sus	Locus Never Sequenced	Locus Never Sequenced	Locus Never Sequenced
H0809S101BD5R7	Guyana	Culex pipiens complex	Sus	Sus	Locus Never Sequenced	Locus Never Sequenced	Locus Never Sequenced
H0809S101BD6R8	Guyana	Culex pipiens complex	Sus	Sus	Locus Never Sequenced	Locus Never Sequenced	Locus Never Sequenced		Homo sapiens
H0809S101BR09	Guyana	Culex pipiens complex	Sus	Sus	Locus Never Sequenced	Locus Never Sequenced	Locus Never Sequenced
H0809S101CD1R8	Guyana	No Species Typing Assignment	Sus	Zero Reads	Locus Never Sequenced	Locus Never Sequenced	Locus Never Sequenced
H0809S101CD2R09	Guyana	Anopheles braziliensis	Sus	Sus	Locus Never Sequenced	Locus Never Sequenced	Locus Never Sequenced
H0809S101CD3R7	Guyana	Culex pipiens complex	Sus/Res	Sus	Locus Never Sequenced	Locus Never Sequenced	Locus Never Sequenced
H0809S101DD6R7	Guyana	Culex pipiens complex	Sus	Insufficient Reads	Locus Never Sequenced	Locus Never Sequenced	Locus Never Sequenced
H0809S102AR7	Guyana	Culex pipiens complex	Sus	Sus	Locus Never Sequenced	Locus Never Sequenced	Locus Never Sequenced
H0809S102BD2R7	Guyana	Culex pipiens complex	Sus	Res	Locus Never Sequenced	Locus Never Sequenced	Locus Never Sequenced
H0809S102BD5R7	Guyana	Culex pipiens complex	Sus/Res	Sus	Locus Never Sequenced	Locus Never Sequenced	Locus Never Sequenced
H0809S102BD6R8	Guyana	Culex pipiens complex	Sus/Res	Sus	Locus Never Sequenced	Locus Never Sequenced	Locus Never Sequenced
H0809S102BR09	Guyana	Culex pipiens complex	Sus	Sus	Locus Never Sequenced	Locus Never Sequenced	Locus Never Sequenced
H0809S102CD1R8	Guyana	Culex pipiens complex	Sus	Sus	Locus Never Sequenced	Locus Never Sequenced	Locus Never Sequenced
H0809S102CD2R09	Guyana	Culex pipiens complex	Sus	Sus	Locus Never Sequenced	Locus Never Sequenced	Locus Never Sequenced
H0809S102CD6R7	Guyana	Culex pipiens complex	Sus/Res	Sus	Locus Never Sequenced	Locus Never Sequenced	Locus Never Sequenced		Homo sapiens
H0809S103AD4R7	Guyana	Culex pipiens complex	Res	Sus	Locus Never Sequenced	Locus Never Sequenced	Locus Never Sequenced
H0809S103AR7	Guyana	Culex pipiens complex	Sus	Sus	Locus Never Sequenced	Locus Never Sequenced	Locus Never Sequenced		Homo sapiens
H0809S103BD2R7	Guyana	Culex pipiens complex	Sus	Sus	Locus Never Sequenced	Locus Never Sequenced	Locus Never Sequenced
H0809S103BD5R7	Guyana	Culex pipiens complex	Sus	Sus	Locus Never Sequenced	Locus Never Sequenced	Locus Never Sequenced
H0809S103BR09	Guyana	Culex pipiens complex	Sus	Sus	Locus Never Sequenced	Locus Never Sequenced	Locus Never Sequenced		Homo sapiens
H0809S103CD2R09	Guyana	Culex pipiens complex	Sus	Sus	Locus Never Sequenced	Locus Never Sequenced	Locus Never Sequenced
H0809S103CD3R7	Guyana	Culex pipiens complex	Sus	Sus	Locus Never Sequenced	Locus Never Sequenced	Locus Never Sequenced
H0809S103CD6R7	Guyana	Culex pipiens complex	Sus	Sus	Locus Never Sequenced	Locus Never Sequenced	Locus Never Sequenced
H0809S104AD4R7	Guyana	Culex pipiens complex	Sus	Sus	Locus Never Sequenced	Locus Never Sequenced	Locus Never Sequenced
H0809S104AR7	Guyana	Culex pipiens complex	Sus	Sus	Locus Never Sequenced	Locus Never Sequenced	Locus Never Sequenced
H0809S104BD5R7	Guyana	Aedes aegypti	Sus	Insufficient Reads	Locus Never Sequenced	Locus Never Sequenced	Locus Never Sequenced
H0809S104BR09	Guyana	Anopheles braziliensis	Sus	Sus	Locus Never Sequenced	Locus Never Sequenced	Locus Never Sequenced
H0809S104CD2R09	Guyana	Culex pipiens complex	Sus	Sus	Locus Never Sequenced	Locus Never Sequenced	Locus Never Sequenced
H0809S104CD3R7	Guyana	Culex pipiens complex	Sus	Sus	Locus Never Sequenced	Locus Never Sequenced	Locus Never Sequenced		Homo sapiens
H0809S105AD4R7	Guyana	Culex pipiens complex	Sus	Sus	Locus Never Sequenced	Locus Never Sequenced	Locus Never Sequenced
H0809S105AR7	Guyana	Culex pipiens complex	Sus/Res	Sus	Locus Never Sequenced	Locus Never Sequenced	Locus Never Sequenced
H0809S105BD2R7	Guyana	Culex pipiens complex	Sus/Res	Sus	Locus Never Sequenced	Locus Never Sequenced	Locus Never Sequenced
H0809S105BD5R7	Guyana	Culex pipiens complex	Sus	Sus	Locus Never Sequenced	Locus Never Sequenced	Locus Never Sequenced
H0809S105CD2R09	Guyana	Culex pipiens complex	Sus	Sus	Locus Never Sequenced	Locus Never Sequenced	Locus Never Sequenced
H0809S106AD4R7	Guyana	Culex pipiens complex	Sus/Res	Sus	Locus Never Sequenced	Locus Never Sequenced	Locus Never Sequenced
H0809S106AR7	Guyana	Culex pipiens complex	Sus/Res	Sus	Locus Never Sequenced	Locus Never Sequenced	Locus Never Sequenced
H0809S106BD2R7	Guyana	Culex pipiens complex	Sus	Sus	Locus Never Sequenced	Locus Never Sequenced	Locus Never Sequenced
H0809S106BD5R7	Guyana	Culex pipiens complex	Sus/Res	Sus	Locus Never Sequenced	Locus Never Sequenced	Locus Never Sequenced
H0809S106BR09	Guyana	Culex pipiens complex	Sus	Sus	Locus Never Sequenced	Locus Never Sequenced	Locus Never Sequenced
H0809S106CD2R09	Guyana	Coquillettidia nigricans	Sus	Sus	Locus Never Sequenced	Locus Never Sequenced	Locus Never Sequenced
H0809S107AD4R7	Guyana	Culex pipiens complex	Sus	Insufficient Reads	Locus Never Sequenced	Locus Never Sequenced	Locus Never Sequenced
H0809S107AR7	Guyana	Culex pipiens complex	Sus	Multiple Runs, none with Sufficient Reads	Locus Never Sequenced	Locus Never Sequenced	Locus Never Sequenced
H0809S107BD2R7	Guyana	Culex pipiens complex	Sus	Sus	Locus Never Sequenced	Locus Never Sequenced	Locus Never Sequenced
H0809S107BD5R7	Guyana	Culex pipiens complex	Sus/Res	Sus	Locus Never Sequenced	Locus Never Sequenced	Locus Never Sequenced
H0809S107BR09	Guyana	Culex pipiens complex	Sus	Sus	Locus Never Sequenced	Locus Never Sequenced	Locus Never Sequenced
H0809S107CD3R7	Guyana	Culex pipiens complex	Sus	Sus	Locus Never Sequenced	Locus Never Sequenced	Locus Never Sequenced
H0809S108BD2R7	Guyana	Culex pipiens complex	Sus	Insufficient Reads	Locus Never Sequenced	Locus Never Sequenced	Locus Never Sequenced
H0809S108BD5R7	Guyana	Aedes aegypti	Multiple Runs, at least one with Sufficient Reads	Multiple Runs, none with Sufficient Reads	Locus Never Sequenced	Locus Never Sequenced	Locus Never Sequenced
H0809S108BR09	Guyana	Culex pipiens complex	Sus	Sus	Locus Never Sequenced	Locus Never Sequenced	Locus Never Sequenced
H0809S109BD2R7	Guyana	Culex pipiens molestus, subspecies	Sus	Sus	Locus Never Sequenced	Locus Never Sequenced	Locus Never Sequenced
H0809S109BD5R7	Guyana	Culex pipiens complex	Sus	Sus	Locus Never Sequenced	Locus Never Sequenced	Locus Never Sequenced
H0809S109BR09	Guyana	Culex pipiens complex	Sus	Sus	Locus Never Sequenced	Locus Never Sequenced	Locus Never Sequenced
H0809S110BD2R7	Guyana	Culex pipiens complex	Sus/Res	Sus	Locus Never Sequenced	Locus Never Sequenced	Locus Never Sequenced
H0809S110BD5R7	Guyana	Culex pipiens complex	Sus/Res	Sus	Locus Never Sequenced	Locus Never Sequenced	Locus Never Sequenced
H0809S110BR09	Guyana	Culex pipiens complex	Sus	Sus	Locus Never Sequenced	Locus Never Sequenced	Locus Never Sequenced
H0809S111BD2R7	Guyana	Culex pipiens complex	Sus/Res	Sus	Locus Never Sequenced	Locus Never Sequenced	Locus Never Sequenced		Homo sapiens
H0809S111BD5R7	Guyana	Culex pipiens complex	Sus	Sus	Locus Never Sequenced	Locus Never Sequenced	Locus Never Sequenced
H0809S111BR09	Guyana	Culex pipiens complex	Sus	Sus	Locus Never Sequenced	Locus Never Sequenced	Locus Never Sequenced		Homo sapiens
H0809S112BD2R7	Guyana	Culex pipiens complex	Sus	Sus	Locus Never Sequenced	Locus Never Sequenced	Locus Never Sequenced
H0809S112BD5R7	Guyana	Culex pipiens complex	Sus	Sus	Locus Never Sequenced	Locus Never Sequenced	Locus Never Sequenced		Homo sapiens
H0809S112BR09	Guyana	Culex pipiens complex	Sus	Sus	Locus Never Sequenced	Locus Never Sequenced	Locus Never Sequenced		Homo sapiens
H0809S113BR09	Guyana	Culex pipiens complex	Sus	Sus	Locus Never Sequenced	Locus Never Sequenced	Locus Never Sequenced
H0809S114BR09	Guyana	Culex pipiens complex	Sus	Sus	Locus Never Sequenced	Locus Never Sequenced	Locus Never Sequenced
H0809S115BR09	Guyana	Culex pipiens complex	Sus	Sus	Locus Never Sequenced	Locus Never Sequenced	Locus Never Sequenced
H0809S116BR09	Guyana	Culex pipiens complex	Sus	Sus	Locus Never Sequenced	Locus Never Sequenced	Locus Never Sequenced
H0809S117BR09	Guyana	Culex pipiens complex	Sus	Sus	Locus Never Sequenced	Locus Never Sequenced	Locus Never Sequenced
H0809S118BR09	Guyana	Culex pipiens complex	Sus	Sus	Locus Never Sequenced	Locus Never Sequenced	Locus Never Sequenced
H0809S119BR09	Guyana	Culex pipiens complex	Sus/Res	Sus	Locus Never Sequenced	Locus Never Sequenced	Locus Never Sequenced		Homo sapiens
H0809S120BR09	Guyana	Culex pipiens complex	Sus	Sus	Locus Never Sequenced	Locus Never Sequenced	Locus Never Sequenced
H0809S121BR09	Guyana	Culex pipiens complex	Sus	Sus	Locus Never Sequenced	Locus Never Sequenced	Locus Never Sequenced		Homo sapiens
H0809S122BR09	Guyana	Culex pipiens complex	Sus	Sus	Locus Never Sequenced	Locus Never Sequenced	Locus Never Sequenced		Homo sapiens
H0809S123BR09	Guyana	Culex pipiens complex	Sus	Sus	Locus Never Sequenced	Locus Never Sequenced	Locus Never Sequenced
H0809S125BR09	Guyana	Culex pipiens complex	Sus	Sus	Locus Never Sequenced	Locus Never Sequenced	Locus Never Sequenced
H0809S126BR09	Guyana	Culex pipiens complex	Sus/Res	Sus	Locus Never Sequenced	Locus Never Sequenced	Locus Never Sequenced
H0809S127BR09	Guyana	Culex pipiens complex	Sus	Sus	Locus Never Sequenced	Locus Never Sequenced	Locus Never Sequenced		Homo sapiens
H0809S201AD4R7	Guyana	Culex pipiens complex	Sus/Res	Sus	Locus Never Sequenced	Locus Never Sequenced	Locus Never Sequenced
H0809S201AD6R7	Guyana	Culex pipiens complex	Sus/Res	Sus/Res	Locus Never Sequenced	Locus Never Sequenced	Locus Never Sequenced
H0809S201BD5R7	Guyana	Culex pipiens complex	Sus	Sus	Locus Never Sequenced	Locus Never Sequenced	Locus Never Sequenced		Homo sapiens
H0809S201BR09	Guyana	Culex pipiens complex	Sus	Sus	Locus Never Sequenced	Locus Never Sequenced	Locus Never Sequenced
H0809S202AD4R7	Guyana	Culex pipiens complex	Sus/Res	Sus	Locus Never Sequenced	Locus Never Sequenced	Locus Never Sequenced
H0809S202AD6R7	Guyana	Culex pipiens complex	Sus/Res	Sus	Locus Never Sequenced	Locus Never Sequenced	Locus Never Sequenced		Homo sapiens
H0809S202BD5R7	Guyana	Culex pipiens complex	Sus	Sus	Locus Never Sequenced	Locus Never Sequenced	Locus Never Sequenced
H0809S202BR09	Guyana	Culex pipiens complex	Sus	Sus	Locus Never Sequenced	Locus Never Sequenced	Locus Never Sequenced		Homo sapiens
H0809S203AD4R7	Guyana	Culex pipiens complex	Sus/Res	Sus	Locus Never Sequenced	Locus Never Sequenced	Locus Never Sequenced
H0809S203AD6R7	Guyana	Culex pipiens complex	Sus	Sus	Locus Never Sequenced	Locus Never Sequenced	Locus Never Sequenced		Homo sapiens
H0809S204AD4R7	Guyana	Culex pipiens complex	Res	Sus	Locus Never Sequenced	Locus Never Sequenced	Locus Never Sequenced
H0809S204AD6R7	Guyana	Culex pipiens complex	Sus	Sus	Locus Never Sequenced	Locus Never Sequenced	Locus Never Sequenced
H0809S204BD5R7	Guyana	Culex pipiens complex	Insufficient Reads	Sus	Locus Never Sequenced	Locus Never Sequenced	Locus Never Sequenced		Homo sapiens
H0910S101AD1R7	Guyana	Culex pipiens complex	Sus	Sus	Locus Never Sequenced	Locus Never Sequenced	Locus Never Sequenced
H0910S101AD2R8	Guyana	Culex pipiens complex	Sus	Zero Reads	Locus Never Sequenced	Locus Never Sequenced	Locus Never Sequenced
H0910S101AD4R7	Guyana	Culex pipiens complex	Sus	Sus	Locus Never Sequenced	Locus Never Sequenced	Locus Never Sequenced
H0910S101BD2R7	Guyana	Culex pipiens complex	Sus/Res	Sus	Locus Never Sequenced	Locus Never Sequenced	Locus Never Sequenced		Homo sapiens
H0910S101BD5R7	Guyana	Culex pipiens complex	Res	Sus	Locus Never Sequenced	Locus Never Sequenced	Locus Never Sequenced		Homo sapiens
H0910S101BR09	Guyana	Culex pipiens complex	Sus	Sus	Locus Never Sequenced	Locus Never Sequenced	Locus Never Sequenced
H0910S101CD1R8	Guyana	Culex pipiens complex	Res	Sus	Locus Never Sequenced	Locus Never Sequenced	Locus Never Sequenced
H0910S101CD2R09	Guyana	Culex pipiens complex	Sus/Res	Sus	Locus Never Sequenced	Locus Never Sequenced	Locus Never Sequenced		Homo sapiens	Homo sapiens
H0910S101CD3R7	Guyana	Culex pipiens complex	Sus/Res	Sus	Locus Never Sequenced	Locus Never Sequenced	Locus Never Sequenced
H0910S101DD6R7	Guyana	Culex pipiens complex	Sus	Insufficient Reads	Locus Never Sequenced	Locus Never Sequenced	Locus Never Sequenced		Homo sapiens
H0910S102AD2R8	Guyana	Culex pipiens complex	Sus	Zero Reads	Locus Never Sequenced	Locus Never Sequenced	Locus Never Sequenced		Homo sapiens
H0910S102AD4R7	Guyana	Culex pipiens complex	Sus	Sus	Locus Never Sequenced	Locus Never Sequenced	Locus Never Sequenced
H0910S102AR7	Guyana	Culex pipiens complex	Sus	Sus	Locus Never Sequenced	Locus Never Sequenced	Locus Never Sequenced
H0910S102BD5R7	Guyana	Culex pipiens complex	Sus	Sus	Locus Never Sequenced	Locus Never Sequenced	Locus Never Sequenced		Homo sapiens
H0910S102BR09	Guyana	Culex pipiens complex	Sus	Sus	Locus Never Sequenced	Locus Never Sequenced	Locus Never Sequenced
H0910S102CD2R09	Guyana	Culex pipiens complex	Sus	Sus	Locus Never Sequenced	Locus Never Sequenced	Locus Never Sequenced
H0910S102CD3R7	Guyana	Culex pipiens complex	Sus	Res	Locus Never Sequenced	Locus Never Sequenced	Locus Never Sequenced		Homo sapiens
H0910S103AD1R7	Guyana	Culex pipiens complex	Sus	Sus	Locus Never Sequenced	Locus Never Sequenced	Locus Never Sequenced
H0910S103BD5R7	Guyana	Culex pipiens complex	Sus/Res	Sus	Locus Never Sequenced	Locus Never Sequenced	Locus Never Sequenced
H0910S103BR09	Guyana	Culex pipiens complex	Sus	Sus	Locus Never Sequenced	Locus Never Sequenced	Locus Never Sequenced		Homo sapiens
H0910S103CD2R09	Guyana	Culex pipiens complex	Sus	Sus	Locus Never Sequenced	Locus Never Sequenced	Locus Never Sequenced
H0910S103CD3R7	Guyana	Culex pipiens complex	Sus	Sus	Locus Never Sequenced	Locus Never Sequenced	Locus Never Sequenced
H0910S103DD6R7	Guyana	Culex pipiens complex	Res	Sus	Locus Never Sequenced	Locus Never Sequenced	Locus Never Sequenced
H0910S104AR7	Guyana	Culex pipiens complex	Sus	Sus	Locus Never Sequenced	Locus Never Sequenced	Locus Never Sequenced
H0910S104BD5R7	Guyana	Culex pipiens complex	Sus	Insufficient Reads	Locus Never Sequenced	Locus Never Sequenced	Locus Never Sequenced		Homo sapiens
H0910S104BR09	Guyana	Culex pipiens complex	Sus	Sus	Locus Never Sequenced	Locus Never Sequenced	Locus Never Sequenced
H0910S104CD2R09	Guyana	Culex pipiens complex	Sus	Sus	Locus Never Sequenced	Locus Never Sequenced	Locus Never Sequenced
H0910S105AR7	Guyana	Culex pipiens complex	Sus	Sus	Locus Never Sequenced	Locus Never Sequenced	Locus Never Sequenced
H0910S105BD5R7	Guyana	Culex pipiens complex	Sus	Sus	Locus Never Sequenced	Locus Never Sequenced	Locus Never Sequenced
H0910S105BR09	Guyana	Culex pipiens complex	Sus	Sus	Locus Never Sequenced	Locus Never Sequenced	Locus Never Sequenced		Homo sapiens
H0910S105CD2R09	Guyana	Culex pipiens complex	Sus/Res	Sus	Locus Never Sequenced	Locus Never Sequenced	Locus Never Sequenced
H0910S106AR7	Guyana	Culex pipiens complex	Sus	Sus	Locus Never Sequenced	Locus Never Sequenced	Locus Never Sequenced
H0910S106BR09	Guyana	Culex pipiens complex	Sus/Res	Sus	Locus Never Sequenced	Locus Never Sequenced	Locus Never Sequenced
H0910S107AR7	Guyana	Culex pipiens complex	Sus	Sus	Locus Never Sequenced	Locus Never Sequenced	Locus Never Sequenced
H0910S107BD5R7	Guyana	Culex pipiens complex	Sus	Sus	Locus Never Sequenced	Locus Never Sequenced	Locus Never Sequenced
H0910S107BR09	Guyana	Culex pipiens complex	Sus	Sus	Locus Never Sequenced	Locus Never Sequenced	Locus Never Sequenced
H0910S108AR7	Guyana	Culex pipiens complex	Sus	Sus	Locus Never Sequenced	Locus Never Sequenced	Locus Never Sequenced		Homo sapiens
H0910S108BR09	Guyana	Culex pipiens complex	Sus/Res	Sus	Locus Never Sequenced	Locus Never Sequenced	Locus Never Sequenced
H0910S108CD3R7	Guyana	Culex pipiens complex	Sus	Sus	Locus Never Sequenced	Locus Never Sequenced	Locus Never Sequenced
H0910S109AR7	Guyana	Culex pipiens complex	Sus	Sus	Locus Never Sequenced	Locus Never Sequenced	Locus Never Sequenced		Homo sapiens
H0910S109BD5R7	Guyana	Culex pipiens complex	Sus	Sus	Locus Never Sequenced	Locus Never Sequenced	Locus Never Sequenced		Homo sapiens
H0910S109BR09	Guyana	Culex pipiens complex	Sus	Sus	Locus Never Sequenced	Locus Never Sequenced	Locus Never Sequenced
H0910S110AR7	Guyana	Culex pipiens complex	Sus	Sus	Locus Never Sequenced	Locus Never Sequenced	Locus Never Sequenced
H0910S110BD5R7	Guyana	Culex pipiens complex	Sus/Res	Sus	Locus Never Sequenced	Locus Never Sequenced	Locus Never Sequenced
H0910S110BR09	Guyana	Culex pipiens complex	Sus	Sus	Locus Never Sequenced	Locus Never Sequenced	Locus Never Sequenced
H0910S111AR7	Guyana	Culex pipiens complex	Sus	Sus	Locus Never Sequenced	Locus Never Sequenced	Locus Never Sequenced		Homo sapiens
H0910S111BD5R7	Guyana	Culex pipiens complex	Sus	Insufficient Reads	Locus Never Sequenced	Locus Never Sequenced	Locus Never Sequenced
H0910S111BR09	Guyana	Culex pipiens complex	Sus	Sus	Locus Never Sequenced	Locus Never Sequenced	Locus Never Sequenced		Homo sapiens	Homo sapiens
H0910S112AD1R7	Guyana	Culex pipiens complex	Sus/Res	Sus	Locus Never Sequenced	Locus Never Sequenced	Locus Never Sequenced
H0910S112BD5R7	Guyana	Culex pipiens complex	Sus	Sus	Locus Never Sequenced	Locus Never Sequenced	Locus Never Sequenced		Homo sapiens
H0910S112BR09	Guyana	Culex pipiens complex	Sus	Sus	Locus Never Sequenced	Locus Never Sequenced	Locus Never Sequenced		Homo sapiens
H0910S113AR7	Guyana	Culex pipiens complex	Sus	Sus	Locus Never Sequenced	Locus Never Sequenced	Locus Never Sequenced
H0910S113BD5R7	Guyana	Culex pipiens complex	Sus	Sus	Locus Never Sequenced	Locus Never Sequenced	Locus Never Sequenced		Homo sapiens
H0910S113BR09	Guyana	Culex pipiens complex	Sus	Sus	Locus Never Sequenced	Locus Never Sequenced	Locus Never Sequenced		Homo sapiens
H0910S114AD1R7	Guyana	Culex pipiens complex	Insufficient Reads	Multiple Runs, none with Sufficient Reads	Locus Never Sequenced	Locus Never Sequenced	Locus Never Sequenced		Homo sapiens
H0910S114BD5R7	Guyana	Culex pipiens complex	Sus/Res	Sus	Locus Never Sequenced	Locus Never Sequenced	Locus Never Sequenced
H0910S114BR09	Guyana	Culex pipiens complex	Sus	Sus	Locus Never Sequenced	Locus Never Sequenced	Locus Never Sequenced
H0910S115AR7	Guyana	Culex pipiens complex	Sus	Sus	Locus Never Sequenced	Locus Never Sequenced	Locus Never Sequenced		Homo sapiens
H0910S115BD5R7	Guyana	Culex pipiens complex	Sus	Sus	Locus Never Sequenced	Locus Never Sequenced	Locus Never Sequenced		Homo sapiens
H0910S116BD5R7	Guyana	No Species Typing Assignment	Sus	Sus	Locus Never Sequenced	Locus Never Sequenced	Locus Never Sequenced
H0910S117BD5R7	Guyana	Culex pipiens complex	Sus/Res	Insufficient Reads	Locus Never Sequenced	Locus Never Sequenced	Locus Never Sequenced
H0910S118BD5R7	Guyana	Culex pipiens complex	Sus/Res	Sus	Locus Never Sequenced	Locus Never Sequenced	Locus Never Sequenced
H0910S201AD4R7	Guyana	Culex pipiens complex	Sus/Res	Sus	Locus Never Sequenced	Locus Never Sequenced	Locus Never Sequenced
H0910S201AD6R7	Guyana	Culex pipiens complex	Sus	Multiple Runs, none with Sufficient Reads	Locus Never Sequenced	Locus Never Sequenced	Locus Never Sequenced
H0910S201BD2R8	Guyana	Coquillettidia nigricans	Sus	Sus	Locus Never Sequenced	Locus Never Sequenced	Locus Never Sequenced		Homo sapiens
H0910S201BD5R8	Guyana	Coquillettidia nigricans	Sus	Sus	Locus Never Sequenced	Locus Never Sequenced	Locus Never Sequenced
H0910S202AD4R7	Guyana	Culex pipiens complex	Sus/Res	Sus	Locus Never Sequenced	Locus Never Sequenced	Locus Never Sequenced
H0910S202AD6R7	Guyana	Culex pipiens complex	Sus/Res	Sus	Locus Never Sequenced	Locus Never Sequenced	Locus Never Sequenced
H0910S203AD4R7	Guyana	Culex pipiens complex	Sus	Sus	Locus Never Sequenced	Locus Never Sequenced	Locus Never Sequenced
H0910S203AD6R7	Guyana	Culex pipiens complex	Sus/Res	Sus/Res	Locus Never Sequenced	Locus Never Sequenced	Locus Never Sequenced
H0910S203BD5R7	Guyana	Culex pipiens complex	Sus	Sus	Locus Never Sequenced	Locus Never Sequenced	Locus Never Sequenced
H0910S204AD6R7	Guyana	Culex pipiens complex	Sus/Res	Sus	Locus Never Sequenced	Locus Never Sequenced	Locus Never Sequenced
H0910S206AD6R7	Guyana	Culex pipiens complex	Sus	Sus	Locus Never Sequenced	Locus Never Sequenced	Locus Never Sequenced			Canis lupus
H0910S207AD6R7	Guyana	Culex pipiens complex	Sus/Res	Sus	Locus Never Sequenced	Locus Never Sequenced	Locus Never Sequenced
H0910S208AD6R7	Guyana	Culex pipiens complex	Sus	Sus	Locus Never Sequenced	Locus Never Sequenced	Locus Never Sequenced
H0910S209AD6R7	Guyana	Culex pipiens complex	Sus	Sus	Locus Never Sequenced	Locus Never Sequenced	Locus Never Sequenced
H1011S101AD1R7	Guyana	Culex pipiens complex	Sus/Res	Sus	Locus Never Sequenced	Locus Never Sequenced	Locus Never Sequenced
H1011S101AD4R7	Guyana	Culex pipiens complex	Sus	Sus	Locus Never Sequenced	Locus Never Sequenced	Locus Never Sequenced
H1011S101BD5R7	Guyana	Culex pipiens complex	Sus/Res	Sus	Locus Never Sequenced	Locus Never Sequenced	Locus Never Sequenced
H1011S101BR09	Guyana	Culex pipiens complex	Sus	Sus	Locus Never Sequenced	Locus Never Sequenced	Locus Never Sequenced
H1011S101CD1R8	Guyana	Culex pipiens complex	Res	Sus	Locus Never Sequenced	Locus Never Sequenced	Locus Never Sequenced
H1011S102AD4R7	Guyana	Culex pipiens complex	Sus/Res	Sus	Locus Never Sequenced	Locus Never Sequenced	Locus Never Sequenced
H1011S102AR7	Guyana	Culex pipiens complex	Sus	Sus	Locus Never Sequenced	Locus Never Sequenced	Locus Never Sequenced
H1011S102BD5R7	Guyana	Chironomus, genus	Res	Multiple Runs, none with Sufficient Reads	Locus Never Sequenced	Locus Never Sequenced	Locus Never Sequenced
H1011S102BR09	Guyana	Culex pipiens complex	Sus	Sus	Locus Never Sequenced	Locus Never Sequenced	Locus Never Sequenced
H1011S102CD1R8	Guyana	Culex pipiens complex	Sus	Sus	Locus Never Sequenced	Locus Never Sequenced	Locus Never Sequenced
H1011S102CD3R7	Guyana	No Species Typing Assignment	Sus	Sus	Locus Never Sequenced	Locus Never Sequenced	Locus Never Sequenced
H1011S103AD1R7	Guyana	Culex pipiens complex	Sus	Sus	Locus Never Sequenced	Locus Never Sequenced	Locus Never Sequenced
H1011S103AD4R7	Guyana	Culex pipiens complex	Sus	Sus	Locus Never Sequenced	Locus Never Sequenced	Locus Never Sequenced
H1011S103BD5R7	Guyana	Culex pipiens complex	Sus	Sus	Locus Never Sequenced	Locus Never Sequenced	Locus Never Sequenced
H1011S103BR09	Guyana	Culex pipiens complex	Sus	Insufficient Reads	Locus Never Sequenced	Locus Never Sequenced	Locus Never Sequenced
H1011S103CD1R8	Guyana	Culex pipiens complex	Multiple Runs, at least one with Sufficient Reads	Sus	Locus Never Sequenced	Locus Never Sequenced	Locus Never Sequenced
H1011S104AD4R7	Guyana	Culex pipiens complex	Sus/Res	Sus	Locus Never Sequenced	Locus Never Sequenced	Locus Never Sequenced
H1011S104AR7	Guyana	Culex pipiens complex	Sus	Multiple Runs, none with Sufficient Reads	Locus Never Sequenced	Locus Never Sequenced	Locus Never Sequenced
H1011S104BD5R7	Guyana	Culex pipiens complex	Sus	Sus	Locus Never Sequenced	Locus Never Sequenced	Locus Never Sequenced
H1011S104BR09	Guyana	Culex pipiens complex	Sus	Sus	Locus Never Sequenced	Locus Never Sequenced	Locus Never Sequenced
H1011S105AR7	Guyana	Culex pipiens complex	Sus/Res	Sus	Locus Never Sequenced	Locus Never Sequenced	Locus Never Sequenced
H1011S105BD5R7	Guyana	Culex pipiens complex	Sus/Res	Sus	Locus Never Sequenced	Locus Never Sequenced	Locus Never Sequenced
H1011S105BR09	Guyana	Culex pipiens complex	Sus	Sus	Locus Never Sequenced	Locus Never Sequenced	Locus Never Sequenced
H1011S106AD1R7	Guyana	Culex pipiens complex	Sus	Sus	Locus Never Sequenced	Locus Never Sequenced	Locus Never Sequenced		Homo sapiens
H1011S106BD5R7	Guyana	Culex pipiens complex	Sus	Sus	Locus Never Sequenced	Locus Never Sequenced	Locus Never Sequenced
H1011S106BR09	Guyana	Culex pipiens complex	Sus	Sus	Locus Never Sequenced	Locus Never Sequenced	Locus Never Sequenced
H1011S107AR7	Guyana	Culex pipiens complex	Sus	Sus	Locus Never Sequenced	Locus Never Sequenced	Locus Never Sequenced
H1011S107BD5R7	Guyana	Culex pipiens complex	Sus	Sus	Locus Never Sequenced	Locus Never Sequenced	Locus Never Sequenced
H1011S107BR09	Guyana	Culex pipiens complex	Sus	Sus	Locus Never Sequenced	Locus Never Sequenced	Locus Never Sequenced		Homo sapiens
H1011S108AD1R7	Guyana	Culex pipiens complex	Sus	Sus	Locus Never Sequenced	Locus Never Sequenced	Locus Never Sequenced		Homo sapiens
H1011S108BD5R7	Guyana	Culex pipiens complex	Sus	Sus	Locus Never Sequenced	Locus Never Sequenced	Locus Never Sequenced		Homo sapiens
H1011S108BR09	Guyana	Culex pipiens complex	Sus	Sus	Locus Never Sequenced	Locus Never Sequenced	Locus Never Sequenced		Homo sapiens
H1011S109BD5R7	Guyana	Culex pipiens complex	Sus/Res	Sus	Locus Never Sequenced	Locus Never Sequenced	Locus Never Sequenced
H1011S109BR09	Guyana	Culex pipiens complex	Sus	Sus	Locus Never Sequenced	Locus Never Sequenced	Locus Never Sequenced		Homo sapiens
H1011S110AD1R7	Guyana	Culex pipiens complex	Sus	Sus	Locus Never Sequenced	Locus Never Sequenced	Locus Never Sequenced
H1011S110BD5R7	Guyana	Culex pipiens complex	Sus	Sus	Locus Never Sequenced	Locus Never Sequenced	Locus Never Sequenced
H1011S110BR09	Guyana	Culex pipiens complex	Sus	Sus	Locus Never Sequenced	Locus Never Sequenced	Locus Never Sequenced
H1011S111AR7	Guyana	Culex pipiens complex	Sus/Res	Sus	Locus Never Sequenced	Locus Never Sequenced	Locus Never Sequenced
H1011S111BD5R7	Guyana	Culex pipiens complex	Sus	Sus	Locus Never Sequenced	Locus Never Sequenced	Locus Never Sequenced		Homo sapiens
H1011S111BR09	Guyana	Culex pipiens complex	Sus	Sus	Locus Never Sequenced	Locus Never Sequenced	Locus Never Sequenced
H1011S112AR7	Guyana	Culex pipiens complex	Sus	Sus	Locus Never Sequenced	Locus Never Sequenced	Locus Never Sequenced		Homo sapiens
H1011S112BD5R7	Guyana	Culex, subgenus	Insufficient Reads	Sus	Locus Never Sequenced	Locus Never Sequenced	Locus Never Sequenced
H1011S112BR09	Guyana	Culex pipiens complex	Sus	Sus	Locus Never Sequenced	Locus Never Sequenced	Locus Never Sequenced
H1011S113AR7	Guyana	Culex pipiens complex	Sus	Sus	Locus Never Sequenced	Locus Never Sequenced	Locus Never Sequenced		Homo sapiens
H1011S113BD5R7	Guyana	Culex pipiens complex	Sus/Res	Sus	Locus Never Sequenced	Locus Never Sequenced	Locus Never Sequenced
H1011S113BR09	Guyana	Culex pipiens complex	Sus	Sus	Locus Never Sequenced	Locus Never Sequenced	Locus Never Sequenced
H1011S114AR7	Guyana	Culex pipiens complex	Sus/Res	Sus	Locus Never Sequenced	Locus Never Sequenced	Locus Never Sequenced		Homo sapiens
H1011S114BD5R7	Guyana	Culex pipiens complex	Sus	Sus	Locus Never Sequenced	Locus Never Sequenced	Locus Never Sequenced
H1011S114BR09	Guyana	Culex pipiens complex	Sus	Sus	Locus Never Sequenced	Locus Never Sequenced	Locus Never Sequenced
H1011S115AR7	Guyana	Culex pipiens complex	Sus	Multiple Runs, at least one with Sufficient Reads	Locus Never Sequenced	Locus Never Sequenced	Locus Never Sequenced
H1011S115BD5R7	Guyana	Culex pipiens complex	Sus	Sus	Locus Never Sequenced	Locus Never Sequenced	Locus Never Sequenced
H1011S115BR09	Guyana	Culex pipiens complex	Sus	Sus	Locus Never Sequenced	Locus Never Sequenced	Locus Never Sequenced
H1011S116AD1R7	Guyana	Culex pipiens complex	Sus	Sus	Locus Never Sequenced	Locus Never Sequenced	Locus Never Sequenced
H1011S116BR09	Guyana	Culex pipiens complex	Sus	Sus	Locus Never Sequenced	Locus Never Sequenced	Locus Never Sequenced
H1011S117AR7	Guyana	Culex pipiens complex	Sus	Sus	Locus Never Sequenced	Locus Never Sequenced	Locus Never Sequenced		Homo sapiens
H1011S117BD5R7	Guyana	Culex pipiens complex	Sus	Sus	Locus Never Sequenced	Locus Never Sequenced	Locus Never Sequenced
H1011S117BR09	Guyana	Culex pipiens complex	Sus	Sus	Locus Never Sequenced	Locus Never Sequenced	Locus Never Sequenced
H1011S118BD5R7	Guyana	Culex pipiens complex	Sus	Sus	Locus Never Sequenced	Locus Never Sequenced	Locus Never Sequenced
H1011S118BR09	Guyana	Culex pipiens complex	Sus	Sus	Locus Never Sequenced	Locus Never Sequenced	Locus Never Sequenced
H1011S119AR7	Guyana	Culex pipiens complex	Sus	Sus	Locus Never Sequenced	Locus Never Sequenced	Locus Never Sequenced
H1011S119BD5R7	Guyana	Culex pipiens complex	Sus	Sus	Locus Never Sequenced	Locus Never Sequenced	Locus Never Sequenced
H1011S119BR09	Guyana	Culex pipiens complex	Sus	Sus	Locus Never Sequenced	Locus Never Sequenced	Locus Never Sequenced
H1011S120AR7	Guyana	Culex pipiens complex	Sus	Sus	Locus Never Sequenced	Locus Never Sequenced	Locus Never Sequenced
H1011S120BD5R7	Guyana	Culex pipiens complex	Sus	Insufficient Reads	Locus Never Sequenced	Locus Never Sequenced	Locus Never Sequenced
H1011S120BR09	Guyana	Culex pipiens complex	Sus	Sus	Locus Never Sequenced	Locus Never Sequenced	Locus Never Sequenced
H1011S121AD1R7	Guyana	Culex pipiens complex	Res	Multiple Runs, none with Sufficient Reads	Locus Never Sequenced	Locus Never Sequenced	Locus Never Sequenced
H1011S121BD5R7	Guyana	Culex pipiens complex	Sus	Sus	Locus Never Sequenced	Locus Never Sequenced	Locus Never Sequenced
H1011S122AD1R7	Guyana	Culex pipiens complex	Sus	Insufficient Reads	Locus Never Sequenced	Locus Never Sequenced	Locus Never Sequenced
H1011S122BD5R7	Guyana	Culex pipiens complex	Sus	Sus	Locus Never Sequenced	Locus Never Sequenced	Locus Never Sequenced
H1011S122BR09	Guyana	Culex pipiens complex	Sus	Sus	Locus Never Sequenced	Locus Never Sequenced	Locus Never Sequenced
H1011S123BD5R7	Guyana	Culex pipiens complex	Sus	Sus	Locus Never Sequenced	Locus Never Sequenced	Locus Never Sequenced		Homo sapiens
H1011S123BR09	Guyana	Culex pipiens complex	Sus	Sus	Locus Never Sequenced	Locus Never Sequenced	Locus Never Sequenced		Homo sapiens
H1011S124BR09	Guyana	Culex pipiens complex	Sus	Sus	Locus Never Sequenced	Locus Never Sequenced	Locus Never Sequenced
H1011S125BD5R7	Guyana	Culex pipiens complex	Sus	Sus	Locus Never Sequenced	Locus Never Sequenced	Locus Never Sequenced
H1011S125BR09	Guyana	Culex pipiens complex	Sus/Res	Sus	Locus Never Sequenced	Locus Never Sequenced	Locus Never Sequenced
H1011S126BD5R7	Guyana	Culex pipiens complex	Sus/Res	Sus	Locus Never Sequenced	Locus Never Sequenced	Locus Never Sequenced
H1011S126BR09	Guyana	Culex pipiens complex	Sus	Sus	Locus Never Sequenced	Locus Never Sequenced	Locus Never Sequenced
H1011S127BD5R7	Guyana	Culex pipiens complex	Sus	Sus	Locus Never Sequenced	Locus Never Sequenced	Locus Never Sequenced
H1011S127BR09	Guyana	Culex pipiens complex	Sus	Sus	Locus Never Sequenced	Locus Never Sequenced	Locus Never Sequenced
H1011S129BR09	Guyana	Culex pipiens complex	Sus	Sus	Locus Never Sequenced	Locus Never Sequenced	Locus Never Sequenced
H1011S130BD5R7	Guyana	Culex pipiens complex	Sus	Sus	Locus Never Sequenced	Locus Never Sequenced	Locus Never Sequenced
H1011S131BD5R7	Guyana	Culex pipiens complex	Sus	Sus	Locus Never Sequenced	Locus Never Sequenced	Locus Never Sequenced
H1011S132BD5R7	Guyana	Culex pipiens complex	Sus	Sus	Locus Never Sequenced	Locus Never Sequenced	Locus Never Sequenced
H1011S133BD5R7	Guyana	Culex pipiens complex	Sus/Res	Insufficient Reads	Locus Never Sequenced	Locus Never Sequenced	Locus Never Sequenced
H1011S134BD5R7	Guyana	Culex pipiens complex	Sus/Res	Sus	Locus Never Sequenced	Locus Never Sequenced	Locus Never Sequenced
H1011S135BD5R7	Guyana	Culex pipiens complex	Sus/Res	Sus	Locus Never Sequenced	Locus Never Sequenced	Locus Never Sequenced
H1011S136BD5R7	Guyana	Culex pipiens complex	Sus	Sus	Locus Never Sequenced	Locus Never Sequenced	Locus Never Sequenced
H1011S137BD5R7	Guyana	Culex pipiens complex	Sus/Res	Sus	Locus Never Sequenced	Locus Never Sequenced	Locus Never Sequenced		Homo sapiens
H1011S139BD5R7	Guyana	Culex pipiens complex	Sus	Sus	Locus Never Sequenced	Locus Never Sequenced	Locus Never Sequenced
H1011S200CD3R7	Guyana	Culex pipiens molestus, subspecies	Locus Never Sequenced	Locus Never Sequenced	Locus Never Sequenced	Locus Never Sequenced	Locus Never Sequenced
H1011S201AD4R7	Guyana	Culex pipiens complex	Sus	Sus	Locus Never Sequenced	Locus Never Sequenced	Locus Never Sequenced
H1011S201AD6R7	Guyana	Culex pipiens complex	Sus/Res	Sus	Locus Never Sequenced	Locus Never Sequenced	Locus Never Sequenced
H1011S202AD4R7	Guyana	Culex pipiens complex	Res	Sus	Locus Never Sequenced	Locus Never Sequenced	Locus Never Sequenced
H1011S202AD6R7	Guyana	Culex pipiens complex	Sus	Insufficient Reads	Locus Never Sequenced	Locus Never Sequenced	Locus Never Sequenced
H1011S202CD3R7	Guyana	Culex pipiens complex	Sus	Sus	Locus Never Sequenced	Locus Never Sequenced	Locus Never Sequenced
H1011S203AD4R7	Guyana	Culex pipiens complex	Sus/Res	Sus	Locus Never Sequenced	Locus Never Sequenced	Locus Never Sequenced
H1011S203AD6R7	Guyana	Culex pipiens complex	Sus	Insufficient Reads	Locus Never Sequenced	Locus Never Sequenced	Locus Never Sequenced
H1011S203CD3R7	Guyana	Culex pipiens complex	Sus	Sus	Locus Never Sequenced	Locus Never Sequenced	Locus Never Sequenced
H1011S204AD4R7	Guyana	Culex pipiens complex	Sus/Res	Sus	Locus Never Sequenced	Locus Never Sequenced	Locus Never Sequenced
H1011S204AD6R7	Guyana	No Species Typing Assignment	Sus	Sus	Locus Never Sequenced	Locus Never Sequenced	Locus Never Sequenced
H1011S204CD3R7	Guyana	Culex pipiens complex	Sus	Sus	Locus Never Sequenced	Locus Never Sequenced	Locus Never Sequenced
H1011S205AD4R7	Guyana	Culex pipiens complex	Sus/Res	Sus	Locus Never Sequenced	Locus Never Sequenced	Locus Never Sequenced
H1011S205CD3R7	Guyana	Culex pipiens complex	Sus	Sus	Locus Never Sequenced	Locus Never Sequenced	Locus Never Sequenced
H1011S206AD4R7	Guyana	Culex pipiens complex	Sus	Sus	Locus Never Sequenced	Locus Never Sequenced	Locus Never Sequenced
H1011S207AD4R7	Guyana	Culex pipiens complex	Sus/Res	Sus	Locus Never Sequenced	Locus Never Sequenced	Locus Never Sequenced
H1011S208AD4R7	Guyana	Culex pipiens complex	Sus	Sus	Locus Never Sequenced	Locus Never Sequenced	Locus Never Sequenced
H1011S209AD4R7	Guyana	Culex pipiens complex	Sus	Insufficient Reads	Locus Never Sequenced	Locus Never Sequenced	Locus Never Sequenced
H1011S210AD4R7	Guyana	Culex pipiens complex	Sus/Res	Insufficient Reads	Locus Never Sequenced	Locus Never Sequenced	Locus Never Sequenced
H1011S211AD4R7	Guyana	Culex pipiens complex	Sus	Sus	Locus Never Sequenced	Locus Never Sequenced	Locus Never Sequenced
H1011S212AD4R7	Guyana	Culex pipiens complex	Sus/Res	Sus	Locus Never Sequenced	Locus Never Sequenced	Locus Never Sequenced
H1011S213AD4R7	Guyana	Culex pipiens complex	Sus/Res	Insufficient Reads	Locus Never Sequenced	Locus Never Sequenced	Locus Never Sequenced
H1011S214AD4R7	Guyana	Culex pipiens complex	Res	Sus	Locus Never Sequenced	Locus Never Sequenced	Locus Never Sequenced
H1112S101AR7	Guyana	Culex pipiens complex	Sus	Sus	Locus Never Sequenced	Locus Never Sequenced	Locus Never Sequenced
H1112S101BD5R7	Guyana	Culex pipiens complex	Sus/Res	Sus	Locus Never Sequenced	Locus Never Sequenced	Locus Never Sequenced
H1112S101BR09	Guyana	Culex pipiens complex	Sus	Sus	Locus Never Sequenced	Locus Never Sequenced	Locus Never Sequenced
H1112S101CD3R7	Guyana	Culex pipiens complex	Sus	Sus	Locus Never Sequenced	Locus Never Sequenced	Locus Never Sequenced
H1112S102AR7	Guyana	Culex pipiens complex	Sus	Sus	Locus Never Sequenced	Locus Never Sequenced	Locus Never Sequenced
H1112S102BR09	Guyana	Culex pipiens complex	Sus	Sus	Locus Never Sequenced	Locus Never Sequenced	Locus Never Sequenced
H1112S102CD3R7	Guyana	Culex pipiens complex	Sus	Sus	Locus Never Sequenced	Locus Never Sequenced	Locus Never Sequenced
H1112S103AR7	Guyana	Culex pipiens complex	Sus	Sus	Locus Never Sequenced	Locus Never Sequenced	Locus Never Sequenced
H1112S103BD5R7	Guyana	Culex pipiens complex	Sus	Sus	Locus Never Sequenced	Locus Never Sequenced	Locus Never Sequenced		Homo sapiens
H1112S103BR09	Guyana	Culex pipiens complex	Sus/Res	Sus	Locus Never Sequenced	Locus Never Sequenced	Locus Never Sequenced
H1112S104AR7	Guyana	Culex pipiens complex	Res	Multiple Runs, none with Sufficient Reads	Locus Never Sequenced	Locus Never Sequenced	Locus Never Sequenced
H1112S104BD5R7	Guyana	Culex pipiens complex	Sus	Sus	Locus Never Sequenced	Locus Never Sequenced	Locus Never Sequenced
H1112S104BR09	Guyana	Culex pipiens complex	Sus	Sus	Locus Never Sequenced	Locus Never Sequenced	Locus Never Sequenced
H1112S105AR7	Guyana	Culex pipiens complex	Sus	Sus	Locus Never Sequenced	Locus Never Sequenced	Locus Never Sequenced
H1112S105BD5R7	Guyana	Culex pipiens complex	Sus	Sus	Locus Never Sequenced	Locus Never Sequenced	Locus Never Sequenced
H1112S105BR09	Guyana	Culex pipiens complex	Sus	Sus	Locus Never Sequenced	Locus Never Sequenced	Locus Never Sequenced
H1112S106BD5R7	Guyana	Culex pipiens complex	Sus/Res	Sus	Locus Never Sequenced	Locus Never Sequenced	Locus Never Sequenced
H1112S106BR09	Guyana	Culex pipiens complex	Sus	Sus	Locus Never Sequenced	Locus Never Sequenced	Locus Never Sequenced
H1112S107BD5R7	Guyana	Culex pipiens complex	Sus/Res	Sus	Locus Never Sequenced	Locus Never Sequenced	Locus Never Sequenced
H1112S107BR09	Guyana	Culex pipiens complex	Sus	Sus	Locus Never Sequenced	Locus Never Sequenced	Locus Never Sequenced
H1112S108BD5R7	Guyana	Culex pipiens complex	Sus	Insufficient Reads	Locus Never Sequenced	Locus Never Sequenced	Locus Never Sequenced
H1112S108BR09	Guyana	Culex pipiens complex	Sus	Sus	Locus Never Sequenced	Locus Never Sequenced	Locus Never Sequenced
H1112S109BD5R7	Guyana	Culex pipiens complex	Sus	Sus	Locus Never Sequenced	Locus Never Sequenced	Locus Never Sequenced
H1112S109BR09	Guyana	Culex pipiens complex	Sus	Sus	Locus Never Sequenced	Locus Never Sequenced	Locus Never Sequenced
H1112S110BD5R7	Guyana	Culex pipiens complex	Sus/Res	Sus	Locus Never Sequenced	Locus Never Sequenced	Locus Never Sequenced
H1112S110BR09	Guyana	Culex pipiens complex	Sus	Sus	Locus Never Sequenced	Locus Never Sequenced	Locus Never Sequenced
H1112S111BD5R7	Guyana	Culex pipiens complex	Sus	Sus	Locus Never Sequenced	Locus Never Sequenced	Locus Never Sequenced
H1112S111BR09	Guyana	Culex pipiens complex	Sus	Sus	Locus Never Sequenced	Locus Never Sequenced	Locus Never Sequenced
H1112S112BD5R7	Guyana	Culex pipiens complex	Sus/Res	Sus	Locus Never Sequenced	Locus Never Sequenced	Locus Never Sequenced
H1112S112BR09	Guyana	Culex pipiens complex	Sus	Sus	Locus Never Sequenced	Locus Never Sequenced	Locus Never Sequenced
H1112S113BD5R7	Guyana	Culex pipiens complex	Sus	Sus	Locus Never Sequenced	Locus Never Sequenced	Locus Never Sequenced		Homo sapiens
H1112S114BD5R7	Guyana	Culex pipiens complex	Sus	Sus	Locus Never Sequenced	Locus Never Sequenced	Locus Never Sequenced
H1112S114BR09	Guyana	Culex pipiens complex	Sus	Sus	Locus Never Sequenced	Locus Never Sequenced	Locus Never Sequenced
H1112S115BD5R7	Guyana	Culex pipiens complex	Sus	Sus	Locus Never Sequenced	Locus Never Sequenced	Locus Never Sequenced
H1112S115BR09	Guyana	Culex pipiens complex	Sus	Sus	Locus Never Sequenced	Locus Never Sequenced	Locus Never Sequenced
H1112S116BD5R7	Guyana	Culex pipiens complex	Sus	Sus	Locus Never Sequenced	Locus Never Sequenced	Locus Never Sequenced
H1112S117BD5R7	Guyana	Culex pipiens complex	Sus	Sus	Locus Never Sequenced	Locus Never Sequenced	Locus Never Sequenced
H1112S118BD5R7	Guyana	Culex pipiens complex	Sus	Sus	Locus Never Sequenced	Locus Never Sequenced	Locus Never Sequenced
H1112S119BD5R7	Guyana	Culex pipiens complex	Sus	Sus	Locus Never Sequenced	Locus Never Sequenced	Locus Never Sequenced
H1112S120BD5R7	Guyana	Culex pipiens complex	Sus	Sus	Locus Never Sequenced	Locus Never Sequenced	Locus Never Sequenced
HEA0112286037	Colombia	Anopheles darlingi	Sus	Sus	Zero Reads	Homo sapiens	Multiple Runs, at least one with Sufficient Reads	Urticaceae	Homo sapiens
HEA0112286039	Colombia	Anopheles darlingi	Sus	Sus	Zero Reads	No Bloodmeal detected	Multiple Runs, at least one with Sufficient Reads
HEA0112286043	Colombia	Anopheles darlingi	Sus	Sus	Insufficient Reads	Homo sapiens	Multiple Runs, at least one with Sufficient Reads
HEA0112286045	Colombia	Anopheles darlingi	Sus	Sus	Insufficient Reads	Homo sapiens	Multiple Runs, at least one with Sufficient Reads
HEA0112286047	Colombia	Anopheles darlingi	Sus	Sus	Insufficient Reads	No Bloodmeal detected	Zero Reads
HEA0112286049	Colombia	Anopheles darlingi	Sus	Sus	Zero Reads	Homo sapiens	Multiple Runs, at least one with Sufficient Reads
HEA0112286056	Colombia	Anopheles darlingi	Sus	Sus	Zero Reads	Homo sapiens	Multiple Runs, at least one with Sufficient Reads
HEA0112286058	Colombia	Anopheles darlingi	Sus	Sus	Zero Reads	No Bloodmeal detected	Multiple Runs, none with Sufficient Reads
HEA0112286060	Colombia	Anopheles darlingi	Sus	Sus	Insufficient Reads	Homo sapiens	Multiple Runs, at least one with Sufficient Reads
HEA0112286062	Colombia	Anopheles darlingi	Sus	Sus	Zero Reads	No Bloodmeal detected	Multiple Runs, none with Sufficient Reads
HEA0112286064	Colombia	Anopheles darlingi	Sus	Sus	Zero Reads	Homo sapiens	Multiple Runs, at least one with Sufficient Reads
HEA0112286066	Colombia	Anopheles darlingi	Sus	Sus	Zero Reads	No Bloodmeal detected	Zero Reads
HEA0112286068	Colombia	Anopheles darlingi	Sus	Sus	Zero Reads	Homo sapiens	Multiple Runs, at least one with Sufficient Reads
HEA0112286079	Colombia	Anopheles darlingi	Insufficient Reads	Sus	Zero Reads	No Bloodmeal detected	Zero Reads
HEA0112286081	Colombia	Anopheles darlingi	Zero Reads	Sus	Urticaceae	No Bloodmeal detected	Multiple Runs, at least one with Sufficient Reads
HEA0112286082	Colombia	Anopheles darlingi	Insufficient Reads	Sus	Urticaceae	Homo sapiens	Homo sapiens
HEA0112286083	Colombia	Anopheles darlingi	Zero Reads	Sus	Zero Reads	No Bloodmeal detected	Homo sapiens
HEA0112286084	Colombia	Anopheles darlingi	Multiple Runs, none with Sufficient Reads	Zero Reads	Zero Reads	No Bloodmeal detected	Zero Reads
HEA0112286085	Colombia	Anopheles darlingi	Insufficient Reads	Sus	Zero Reads	No Bloodmeal detected	Zero Reads
HER0112425121	Colombia	Anopheles darlingi	Insufficient Reads	Sus	Insufficient Reads	Homo sapiens	Multiple Runs, at least one with Sufficient Reads
HER0112425123	Colombia	Anopheles darlingi	Sus	Sus	Zero Reads	No Bloodmeal detected	Multiple Runs, none with Sufficient Reads
HER0112425125	Colombia	Anopheles darlingi	Sus	Sus	Zero Reads	No Bloodmeal detected	Multiple Runs, none with Sufficient Reads
HER0112425127	Colombia	Anopheles darlingi	Sus	Sus	Zero Reads	Homo sapiens	Multiple Runs, at least one with Sufficient Reads
HER0112425129	Colombia	Anopheles darlingi	Sus	Sus	Zero Reads	No Bloodmeal detected	Multiple Runs, none with Sufficient Reads		Homo sapiens
HER0112425131	Colombia	Anopheles darlingi	Insufficient Reads	Sus	Zero Reads	No Bloodmeal detected	Multiple Runs, none with Sufficient Reads
HER0112425133	Colombia	Anopheles darlingi	Sus	Sus	Zero Reads	No Bloodmeal detected	Multiple Runs, none with Sufficient Reads
HER0112425134	Colombia	Anopheles darlingi	Sus	Sus	Zero Reads	No Bloodmeal detected	Multiple Runs, none with Sufficient Reads
HER0112425136	Colombia	Anopheles darlingi	Insufficient Reads	Sus	Zero Reads	Homo sapiens	Multiple Runs, none with Sufficient Reads
HER0112425140	Colombia	Anopheles darlingi	Sus	Sus	Zero Reads	No Bloodmeal detected	Zero Reads
HER0112425141	Colombia	Anopheles darlingi	Sus	Sus	Zero Reads	No Bloodmeal detected	Multiple Runs, none with Sufficient Reads
HER0112425142	Colombia	Anopheles darlingi	Sus	Sus	Insufficient Reads	Homo sapiens	Multiple Runs, at least one with Sufficient Reads
HER0112425144	Colombia	Anopheles darlingi	Sus	Sus	Multiple Runs, at least one with Sufficient Reads	No Bloodmeal detected	Multiple Runs, none with Sufficient Reads
HER0112425148	Colombia	Anopheles darlingi	Sus	Sus	Zero Reads	No Bloodmeal detected	Multiple Runs, none with Sufficient Reads
HER0112425158	Colombia	Anopheles darlingi	Sus	Sus	Multiple Runs, at least one with Sufficient Reads	Homo sapiens	Multiple Runs, none with Sufficient Reads
HER0112425180	Colombia	Anopheles darlingi	Sus	Sus	Zero Reads	No Bloodmeal detected	Multiple Runs, none with Sufficient Reads
HER0112425182	Colombia	Anopheles darlingi	Sus	Sus	Insufficient Reads	No Bloodmeal detected	Zero Reads
HER0112425184	Colombia	Anopheles darlingi	Sus	Sus	Zero Reads	No Bloodmeal detected	Zero Reads
HER0112425186	Colombia	Anopheles darlingi	Sus	Sus	Zero Reads	Homo sapiens	Multiple Runs, at least one with Sufficient Reads
HER0112425188	Colombia	Anopheles darlingi	Sus	Sus	Insufficient Reads	No Bloodmeal detected	Zero Reads
HER0112425190	Colombia	Anopheles darlingi	Sus	Sus	Zero Reads	No Bloodmeal detected	Multiple Runs, at least one with Sufficient Reads
HER0112425192	Colombia	Anopheles darlingi	Sus	Sus	Zero Reads	No Bloodmeal detected	Multiple Runs, none with Sufficient Reads
HER0112425223	Colombia	Anopheles darlingi	Insufficient Reads	Sus	Zero Reads	Homo sapiens	Homo sapiens
HER0112425225	Colombia	Anopheles darlingi	Insufficient Reads	Sus	Zero Reads	No Bloodmeal detected	Zero Reads
HER0112425227	Colombia	Anopheles darlingi	Insufficient Reads	Sus	Urticaceae	No Bloodmeal detected	Multiple Runs, at least one with Sufficient Reads
HER0112425229	Colombia	Anopheles darlingi	Insufficient Reads	Sus	Zero Reads	No Bloodmeal detected	Zero Reads
HER0112425231	Colombia	Anopheles darlingi	Insufficient Reads	Sus	Zero Reads	No Bloodmeal detected	Zero Reads
HER0112425233	Colombia	Anopheles darlingi	Insufficient Reads	Sus	Zero Reads	No Bloodmeal detected	Homo sapiens
HER0112425235	Colombia	Anopheles darlingi	Insufficient Reads	Sus	Zero Reads	No Bloodmeal detected	Multiple Runs, none with Sufficient Reads
HER0112425271	Colombia	Anopheles darlingi	Sus	Sus	Zero Reads	No Bloodmeal detected	Multiple Runs, none with Sufficient Reads
HER0112425273	Colombia	No Species Typing Assignment	Sus	Insufficient Reads	Urticaceae	No Bloodmeal detected	Multiple Runs, at least one with Sufficient Reads
HER0112425275	Colombia	Anopheles darlingi	Sus	Sus	Multiple Runs, none with Sufficient Reads	No Bloodmeal detected	Multiple Runs, none with Sufficient Reads
HER0112425277	Colombia	Anopheles darlingi	Insufficient Reads	Sus	Zero Reads	No Bloodmeal detected	Multiple Runs, none with Sufficient Reads
HER0112425279	Colombia	Anopheles darlingi	Sus	Sus	Zero Reads	No Bloodmeal detected	Zero Reads
HER0112425281	Colombia	Anopheles darlingi	Insufficient Reads	Sus	Zero Reads	No Bloodmeal detected	Zero Reads
HER0112425283	Colombia	Anopheles darlingi	Insufficient Reads	Sus	Multiple Runs, none with Sufficient Reads	No Bloodmeal detected	Insufficient Reads		Homo sapiens
HER0112425486	Colombia	Anopheles darlingi	Zero Reads	Sus	Zero Reads	No Bloodmeal detected	Zero Reads
HER0112425488	Colombia	Anopheles darlingi	Insufficient Reads	Sus	Zero Reads	Homo sapiens	Homo sapiens
HER0112425490	Colombia	Anopheles darlingi	Sus	Sus	Zero Reads	No Bloodmeal detected	Multiple Runs, none with Sufficient Reads
HER0112425492	Colombia	Anopheles darlingi	Sus	Sus	Urticaceae	No Bloodmeal detected	Multiple Runs, at least one with Sufficient Reads
HER0112425494	Colombia	Anopheles darlingi	Zero Reads	Sus	Zero Reads	No Bloodmeal detected	Zero Reads
HER0112425496	Colombia	Anopheles darlingi	Insufficient Reads	Sus	Urticaceae	No Bloodmeal detected	Multiple Runs, at least one with Sufficient Reads
HER0112425498	Colombia	Anopheles darlingi	Sus	Sus	Zero Reads	No Bloodmeal detected	Zero Reads
HER0112425530	Colombia	Anopheles darlingi	Sus	Sus	Zero Reads	No Bloodmeal detected	Zero Reads
HER0112425531	Colombia	Anopheles darlingi	Insufficient Reads	Sus	Zero Reads	No Bloodmeal detected	Zero Reads
HER0112425533	Colombia	Anopheles darlingi	Sus	Sus	Zero Reads	No Bloodmeal detected	Zero Reads
HER0112425535	Colombia	Anopheles darlingi	Insufficient Reads	Sus	Zero Reads	No Bloodmeal detected	Zero Reads
HER0112425537	Colombia	Anopheles darlingi	Insufficient Reads	Sus	Multiple Runs, none with Sufficient Reads	No Bloodmeal detected	Multiple Runs, none with Sufficient Reads
HER0112425539	Colombia	Anopheles darlingi	Zero Reads	Sus	Multiple Runs, none with Sufficient Reads	No Bloodmeal detected	Multiple Runs, none with Sufficient Reads
HER0112425541	Colombia	Anopheles darlingi	Insufficient Reads	Sus	Urticaceae	No Bloodmeal detected	Multiple Runs, at least one with Sufficient Reads
HER0112425548	Colombia	Anopheles darlingi	Insufficient Reads	Sus	Multiple Runs, none with Sufficient Reads	Homo sapiens	Homo sapiens
HER0112425549	Colombia	Anopheles darlingi	Insufficient Reads	Sus	Multiple Runs, none with Sufficient Reads	Homo sapiens	Multiple Runs, none with Sufficient Reads
HER0112425550	Colombia	Anopheles darlingi	Insufficient Reads	Sus	Multiple Runs, none with Sufficient Reads	No Bloodmeal detected	Insufficient Reads
HER0112425551	Colombia	Anopheles darlingi	Insufficient Reads	Sus	Zero Reads	No Bloodmeal detected	Zero Reads
HER0112425553	Colombia	Anopheles darlingi	Insufficient Reads	Sus	Zero Reads	No Bloodmeal detected	Multiple Runs, none with Sufficient Reads
HER0112425555	Colombia	Anopheles darlingi	Insufficient Reads	Sus	Multiple Runs, none with Sufficient Reads	Homo sapiens	Multiple Runs, none with Sufficient Reads
HER0112425557	Colombia	Anopheles darlingi	Insufficient Reads	Sus	Zero Reads	No Bloodmeal detected	Zero Reads
HER0112425572	Colombia	Anopheles darlingi	Insufficient Reads	Sus	Zero Reads	No Bloodmeal detected	Multiple Runs, none with Sufficient Reads
HER0112425574	Colombia	No Species Typing Assignment	Zero Reads	Zero Reads	Urticaceae	No Bloodmeal detected	Multiple Runs, at least one with Sufficient Reads
HER0112425576	Colombia	Anopheles darlingi	Insufficient Reads	Sus	Multiple Runs, none with Sufficient Reads	No Bloodmeal detected	Multiple Runs, none with Sufficient Reads
HER0112425578	Colombia	Anopheles darlingi	Insufficient Reads	Sus	Zero Reads	No Bloodmeal detected	Zero Reads
HER0112425580	Colombia	Anopheles darlingi	Insufficient Reads	Sus	Zero Reads	No Bloodmeal detected	Multiple Runs, none with Sufficient Reads
HER0112425582	Colombia	Anopheles darlingi	Insufficient Reads	Sus	Zero Reads	No Bloodmeal detected	Zero Reads
HER0112425584	Colombia	Anopheles darlingi	Insufficient Reads	Sus	Multiple Runs, none with Sufficient Reads	Homo sapiens	Multiple Runs, none with Sufficient Reads
HER0112425635	Colombia	Anopheles darlingi	Sus	Sus	Zero Reads	No Bloodmeal detected	Zero Reads
HER0112425637	Colombia	Anopheles darlingi	Insufficient Reads	Sus	Zero Reads	No Bloodmeal detected	Zero Reads
HER0112425639	Colombia	Anopheles darlingi	Insufficient Reads	Sus	Zero Reads	Homo sapiens	Homo sapiens
HER0112425641	Colombia	Anopheles darlingi	Insufficient Reads	Sus	Zero Reads	No Bloodmeal detected	Multiple Runs, at least one with Sufficient Reads
HER0112425643	Colombia	Anopheles darlingi	Insufficient Reads	Sus	Zero Reads	No Bloodmeal detected	Zero Reads
HER0112425645	Colombia	Anopheles darlingi	Insufficient Reads	Sus	Multiple Runs, none with Sufficient Reads	No Bloodmeal detected	Multiple Runs, none with Sufficient Reads
HER0112425647	Colombia	Anopheles darlingi	Insufficient Reads	Sus	Zero Reads	No Bloodmeal detected	Zero Reads
HER0112425649	Colombia	Anopheles darlingi	Insufficient Reads	Sus	Zero Reads	Homo sapiens	Zero Reads
HER0112425678	Colombia	Anopheles darlingi	Insufficient Reads	Sus	Urticaceae	No Bloodmeal detected	Multiple Runs, at least one with Sufficient Reads
HER0112425680	Colombia	Anopheles darlingi	Insufficient Reads	Sus	Multiple Runs, none with Sufficient Reads	No Bloodmeal detected	Insufficient Reads
HER0112425682	Colombia	Anopheles darlingi	Insufficient Reads	Sus	Zero Reads	Homo sapiens	Homo sapiens
HER0112425684	Colombia	Anopheles darlingi	Insufficient Reads	Sus	Zero Reads	No Bloodmeal detected	Zero Reads
HER0112425686	Colombia	Anopheles darlingi	Insufficient Reads	Sus	Multiple Runs, none with Sufficient Reads	No Bloodmeal detected	Multiple Runs, none with Sufficient Reads
HER0112425688	Colombia	Anopheles darlingi	Insufficient Reads	Sus	Multiple Runs, none with Sufficient Reads	No Bloodmeal detected	Insufficient Reads
HER0112425690	Colombia	Culicidae, family	Insufficient Reads	Sus	Urticaceae	Homo sapiens	Multiple Runs, at least one with Sufficient Reads
HER0112425796	Colombia	Anopheles darlingi	Sus	Sus	Zero Reads	Homo sapiens	Multiple Runs, none with Sufficient Reads
HER0112425797	Colombia	Anopheles darlingi	Sus	Sus	Insufficient Reads	No Bloodmeal detected	Multiple Runs, none with Sufficient Reads
HER0112425799	Colombia	Anopheles darlingi	Sus	Sus	Zero Reads	No Bloodmeal detected	Multiple Runs, none with Sufficient Reads
HER0112425801	Colombia	Anopheles darlingi	Zero Reads	Sus	Zero Reads	Homo sapiens	Zero Reads
HER0112425803	Colombia	Anopheles darlingi	Sus	Sus	Insufficient Reads	No Bloodmeal detected	Multiple Runs, at least one with Sufficient Reads
HER0112425805	Colombia	Anopheles darlingi	Sus	Sus	Insufficient Reads	No Bloodmeal detected	Multiple Runs, at least one with Sufficient Reads
HER0112425807	Colombia	Anopheles darlingi	Sus	Sus	Zero Reads	No Bloodmeal detected	Multiple Runs, none with Sufficient Reads
HER0112425852	Colombia	Anopheles darlingi	Sus	Sus	Insufficient Reads	No Bloodmeal detected	Multiple Runs, none with Sufficient Reads
HER0112425853	Colombia	Anopheles darlingi	Sus	Sus	Multiple Runs, at least one with Sufficient Reads	No Bloodmeal detected	Multiple Runs, none with Sufficient Reads
HER0112425855	Colombia	Anopheles darlingi	Sus	Sus	Zero Reads	No Bloodmeal detected	Multiple Runs, none with Sufficient Reads
HER0112425857	Colombia	Anopheles darlingi	Sus	Sus	Zero Reads	No Bloodmeal detected	Multiple Runs, none with Sufficient Reads
HER0112425859	Colombia	Anopheles darlingi	Sus	Sus	Zero Reads	No Bloodmeal detected	Multiple Runs, none with Sufficient Reads
HER0112425861	Colombia	Anopheles darlingi	Sus	Sus	Zero Reads	No Bloodmeal detected	Insufficient Reads
HER0112425863	Colombia	Anopheles darlingi	Sus	Sus	Zero Reads	No Bloodmeal detected	Multiple Runs, none with Sufficient Reads
HER0112425873	Colombia	Anopheles darlingi	Sus	Sus	Insufficient Reads	Homo sapiens	Multiple Runs, at least one with Sufficient Reads
HER0112425875	Colombia	Anopheles darlingi	Sus	Sus	Zero Reads	No Bloodmeal detected	Multiple Runs, none with Sufficient Reads
HER0112425878	Colombia	Anopheles darlingi	Sus	Sus	Zero Reads	No Bloodmeal detected	Multiple Runs, none with Sufficient Reads
HER0112425880	Colombia	Anopheles darlingi	Sus	Sus	Zero Reads	Homo sapiens	Multiple Runs, at least one with Sufficient Reads
HER0112425882	Colombia	Anopheles darlingi	Sus	Sus	Insufficient Reads	No Bloodmeal detected	Multiple Runs, at least one with Sufficient Reads
HER0112425884	Colombia	Anopheles darlingi	Sus	Sus	Zero Reads	No Bloodmeal detected	Multiple Runs, at least one with Sufficient Reads
HER0112425886	Colombia	Anopheles darlingi	Sus	Sus	Zero Reads	No Bloodmeal detected	Multiple Runs, none with Sufficient Reads
HER0112426041	Colombia	Anopheles darlingi	Sus	Sus	Zero Reads	Homo sapiens	Multiple Runs, at least one with Sufficient Reads
mosquito-10	Guyana	Culex pipiens complex	Res	Insufficient Reads	Locus Never Sequenced	No Bloodmeal detected	Multiple Runs, none with Sufficient Reads
mosquito-100	Guyana	Culex pipiens complex	Sus/Res	Insufficient Reads	Locus Never Sequenced	No Bloodmeal detected	Zero Reads
mosquito-101	Guyana	Culex pipiens complex	Res	Sus	Insufficient Reads	No Bloodmeal detected	Insufficient Reads
mosquito-102	Guyana	Culex pipiens complex	Sus	Res	Locus Never Sequenced	Homo sapiens	Zero Reads
mosquito-103	Guyana	Culex pipiens complex	Sus/Res	Insufficient Reads	Insufficient Reads	Homo sapiens	Homo sapiens
mosquito-104	Guyana	Culex pipiens complex	Sus	Insufficient Reads	Locus Never Sequenced	No Bloodmeal detected	Multiple Runs, none with Sufficient Reads
mosquito-105	Guyana	Culex pipiens complex	Multiple Runs, at least one with Sufficient Reads	Insufficient Reads	Locus Never Sequenced	No Bloodmeal detected	Zero Reads
mosquito-106	Guyana	Culex pipiens complex	Sus	Sus	Locus Never Sequenced	No Bloodmeal detected	Multiple Runs, none with Sufficient Reads
mosquito-107	Guyana	Culex pipiens complex	Sus	Insufficient Reads	Locus Never Sequenced	No Bloodmeal detected	Homo sapiens
mosquito-108	Guyana	Culex pipiens complex	Sus	Insufficient Reads	Locus Never Sequenced	No Bloodmeal detected	Multiple Runs, none with Sufficient Reads
mosquito-109	Guyana	Culex pipiens complex	Sus/Res	Insufficient Reads	Locus Never Sequenced	Homo sapiens	Multiple Runs, none with Sufficient Reads
mosquito-11	Guyana	Culex pipiens complex	Multiple Runs, none with Sufficient Reads	Sus	Locus Never Sequenced	No Bloodmeal detected	Zero Reads
mosquito-110	Guyana	Culex pipiens complex	Sus/Res	Sus	Insufficient Reads	Homo sapiens	Multiple Runs, none with Sufficient Reads
mosquito-111	Guyana	Culex pipiens complex	Sus	Insufficient Reads	Locus Never Sequenced	No Bloodmeal detected	Zero Reads
mosquito-112	Guyana	Culex pipiens complex	Sus	Sus	Locus Never Sequenced	No Bloodmeal detected	Zero Reads
mosquito-113	Guyana	Culex pipiens complex	Res	Insufficient Reads	Locus Never Sequenced	No Bloodmeal detected	Homo sapiens
mosquito-114	Guyana	Culex pipiens complex	Sus	Insufficient Reads	Locus Never Sequenced	Gallus gallus	Zero Reads
mosquito-115	Guyana	Culex pipiens complex	Sus/Res	Insufficient Reads	Locus Never Sequenced	No Bloodmeal detected	Zero Reads
mosquito-116	Guyana	Culex pipiens complex	Sus	Insufficient Reads	Insufficient Reads	Homo sapiens	Insufficient Reads
mosquito-117	Guyana	Culex pipiens complex	Sus	Insufficient Reads	Locus Never Sequenced	No Bloodmeal detected	Homo sapiens
mosquito-118	Guyana	Culex pipiens complex	Sus/Res	Insufficient Reads	Locus Never Sequenced	No Bloodmeal detected	Zero Reads
mosquito-119	Guyana	Culex pipiens complex	Sus	Sus	Locus Never Sequenced	Homo sapiens	Homo sapiens
mosquito-12	Guyana	Uranotaenia lowii	Sus	Insufficient Reads	Insufficient Reads	Homo sapiens	Insufficient Reads
mosquito-120	Guyana	Culex pipiens complex	Sus/Res	Sus	Insufficient Reads	Homo sapiens	Multiple Runs, at least one with Sufficient Reads
mosquito-121	Guyana	Culex pipiens complex	Sus/Res	Sus	Locus Never Sequenced	Homo sapiens	Multiple Runs, none with Sufficient Reads
mosquito-122	Guyana	Culex pipiens complex	Res	Sus	Locus Never Sequenced	No Bloodmeal detected	Multiple Runs, none with Sufficient Reads
mosquito-123	Guyana	Culex pipiens complex	Sus/Res	Sus	Locus Never Sequenced	No Bloodmeal detected	Zero Reads
mosquito-124	Guyana	Culex pipiens complex	Res	Insufficient Reads	Urticaceae	No Bloodmeal detected	Multiple Runs, at least one with Sufficient Reads
mosquito-125	Guyana	Culex pipiens complex	Res	Insufficient Reads	Insufficient Reads	No Bloodmeal detected	Insufficient Reads
mosquito-126	Guyana	Culex pipiens complex	Sus	Sus	Urticaceae	Homo sapiens	Multiple Runs, at least one with Sufficient Reads
mosquito-127	Guyana	Culex pipiens complex	Sus	Insufficient Reads	Locus Never Sequenced	No Bloodmeal detected	Zero Reads
mosquito-128	Guyana	Culex pipiens complex	Sus	Res	Locus Never Sequenced	No Bloodmeal detected	Multiple Runs, none with Sufficient Reads
mosquito-129	Guyana	Aedes aegypti	Sus	Insufficient Reads	Locus Never Sequenced	Homo sapiens	Homo sapiens	Urticaceae	Homo sapiens	Homo sapiens
mosquito-13	Guyana	Culex pipiens complex	Sus/Res	Sus	Locus Never Sequenced	Homo sapiens	Zero Reads
mosquito-130	Guyana	Culex pipiens complex	Sus/Res	Sus	Insufficient Reads	No Bloodmeal detected	Multiple Runs, none with Sufficient Reads
mosquito-131	Guyana	Culex pipiens complex	Sus/Res	Sus	Locus Never Sequenced	No Bloodmeal detected	Zero Reads
mosquito-132	Guyana	Culex pipiens complex	Sus/Res	Sus	Locus Never Sequenced	Homo sapiens	Homo sapiens
mosquito-133	Guyana	Culex pipiens complex	Sus	Insufficient Reads	Insufficient Reads	No Bloodmeal detected	Multiple Runs, none with Sufficient Reads
mosquito-134	Guyana	Culex pipiens complex	Sus	Insufficient Reads	Locus Never Sequenced	Homo sapiens	Homo sapiens
mosquito-135	Guyana	Culex pipiens complex	Sus/Res	Sus	Locus Never Sequenced	No Bloodmeal detected	Zero Reads
mosquito-136	Guyana	Culex pipiens complex	Sus	Sus	Insufficient Reads	No Bloodmeal detected	Multiple Runs, none with Sufficient Reads
mosquito-137	Guyana	Culex pipiens complex	Multiple Runs, at least one with Sufficient Reads	Insufficient Reads	Poaceae	Homo sapiens	Bos
mosquito-138	Guyana	Culex pipiens complex	Sus	Sus	Locus Never Sequenced	No Bloodmeal detected	Zero Reads
mosquito-139	Guyana	Culex pipiens complex	Sus	Sus	Locus Never Sequenced	No Bloodmeal detected	Multiple Runs, none with Sufficient Reads
mosquito-14	Guyana	Culex pipiens complex	Sus	Sus	Locus Never Sequenced	No Bloodmeal detected	Zero Reads
mosquito-140	Guyana	Culex pipiens complex	Sus/Res	Insufficient Reads	Locus Never Sequenced	Homo sapiens	Multiple Runs, none with Sufficient Reads
mosquito-141	Guyana	Culex pipiens complex	Sus	Insufficient Reads	Locus Never Sequenced	Homo sapiens	Homo sapiens
mosquito-142	Guyana	Culex pipiens complex	Sus	Insufficient Reads	Locus Never Sequenced	Homo sapiens	Homo sapiens
mosquito-143	Guyana	Culex pipiens complex	Sus/Res	Sus	Insufficient Reads	No Bloodmeal detected	Multiple Runs, none with Sufficient Reads
mosquito-144	Guyana	Culex pipiens complex	Sus	Insufficient Reads	Locus Never Sequenced	No Bloodmeal detected	Zero Reads
mosquito-145	Guyana	Culex pipiens complex	Sus	Sus	Locus Never Sequenced	No Bloodmeal detected	Zero Reads
mosquito-146	Guyana	Culex pipiens complex	Sus	Insufficient Reads	Insufficient Reads	No Bloodmeal detected	Insufficient Reads
mosquito-147	Guyana	Culex pipiens complex	Sus/Res	Sus	Locus Never Sequenced	Homo sapiens	Homo sapiens
mosquito-148	Guyana	Culex pipiens complex	Multiple Runs, none with Sufficient Reads	Insufficient Reads	Locus Never Sequenced	Homo sapiens	Zero Reads
mosquito-149	Guyana	Culex pipiens complex	Sus	Sus	Insufficient Reads	Homo sapiens	Multiple Runs, none with Sufficient Reads		Homo sapiens	Homo sapiens
mosquito-150	Guyana	Culex pipiens complex	Multiple Runs, at least one with Sufficient Reads	Insufficient Reads	Locus Never Sequenced	No Bloodmeal detected	Zero Reads
mosquito-151	Guyana	Culex pipiens complex	Sus/Res	Sus	Locus Never Sequenced	No Bloodmeal detected	Zero Reads
mosquito-152	Guyana	Culex pipiens complex	Sus	Sus	Locus Never Sequenced	No Bloodmeal detected	Zero Reads
mosquito-153	Guyana	Culex pipiens complex	Sus/Res	Sus	Insufficient Reads	No Bloodmeal detected	Insufficient Reads
mosquito-154	Guyana	Culex pipiens complex	Sus	Sus	Insufficient Reads	No Bloodmeal detected	Multiple Runs, none with Sufficient Reads
mosquito-155	Guyana	Culex pipiens complex	Sus/Res	Sus	Locus Never Sequenced	No Bloodmeal detected	Multiple Runs, at least one with Sufficient Reads
mosquito-156	Guyana	Culex pipiens complex	Sus/Res	Sus	Insufficient Reads	No Bloodmeal detected	Insufficient Reads
mosquito-157	Guyana	Culex pipiens complex	Sus/Res	Sus	Insufficient Reads	No Bloodmeal detected	Insufficient Reads
mosquito-158	Guyana	Culex pipiens complex	Sus	Sus	Locus Never Sequenced	No Bloodmeal detected	Zero Reads
mosquito-159	Guyana	Culex pipiens complex	Sus	Multiple Runs, at least one with Sufficient Reads	Insufficient Reads	Homo sapiens	Homo sapiens
mosquito-16	Guyana	Culex pipiens complex	Res	Insufficient Reads	Insufficient Reads	No Bloodmeal detected	Insufficient Reads
mosquito-160	Guyana	Culex pipiens complex	Sus	Sus	Passiflora	Homo sapiens	Homo sapiens
mosquito-161	Guyana	Culex pipiens complex	Sus	Sus	Brassicaceae	Homo sapiens	Homo sapiens
mosquito-162	Guyana	Culex pipiens complex	Sus/Res	Sus	Locus Never Sequenced	Homo sapiens	Homo sapiens
mosquito-163	Guyana	Culex pipiens complex	Sus	Sus	Locus Never Sequenced	No Bloodmeal detected	Zero Reads
mosquito-164	Guyana	Culex pipiens complex	Sus/Res	Sus	Urticaceae	No Bloodmeal detected	Multiple Runs, at least one with Sufficient Reads
mosquito-165	Guyana	Culex pipiens complex	Sus/Res	Sus	Locus Never Sequenced	No Bloodmeal detected	Multiple Runs, none with Sufficient Reads
mosquito-166	Guyana	Culex pipiens complex	Res	Insufficient Reads	Urticaceae	Homo sapiens	Multiple Runs, at least one with Sufficient Reads
mosquito-167	Guyana	Culex pipiens complex	Sus/Res	Sus	Locus Never Sequenced	No Bloodmeal detected	Zero Reads
mosquito-168	Guyana	Culex pipiens complex	Sus	Sus	Insufficient Reads	No Bloodmeal detected	Insufficient Reads
mosquito-169	Guyana	Culex pipiens complex	Sus	Sus	Urticaceae	No Bloodmeal detected	Multiple Runs, at least one with Sufficient Reads
mosquito-17	Guyana	Culex pipiens complex	Res	Sus	Locus Never Sequenced	No Bloodmeal detected	Multiple Runs, none with Sufficient Reads
mosquito-170	Guyana	Culex pipiens complex	Sus/Res	Sus	Locus Never Sequenced	Homo sapiens	Homo sapiens
mosquito-171	Guyana	Culex pipiens complex	Sus/Res	Sus	Insufficient Reads	Homo sapiens	Homo sapiens
mosquito-172	Guyana	Culex pipiens complex	Sus	Insufficient Reads	Locus Never Sequenced	No Bloodmeal detected	Multiple Runs, none with Sufficient Reads
mosquito-173	Guyana	Culex pipiens complex	Sus	Sus	Locus Never Sequenced	No Bloodmeal detected	Zero Reads
mosquito-174	Guyana	Culex pipiens complex	Sus/Res	Insufficient Reads	Insufficient Reads	No Bloodmeal detected	Multiple Runs, none with Sufficient Reads
mosquito-175	Guyana	Culex pipiens complex	Sus/Res	Sus	Locus Never Sequenced	No Bloodmeal detected	Homo sapiens
mosquito-176	Guyana	Culex pipiens complex	Sus	Sus	Locus Never Sequenced	No Bloodmeal detected	Multiple Runs, none with Sufficient Reads
mosquito-177	Guyana	Culex pipiens complex	Sus/Res	Sus	Locus Never Sequenced	No Bloodmeal detected	Zero Reads
mosquito-178	Guyana	Culex pipiens complex	Sus/Res	Sus	Locus Never Sequenced	No Bloodmeal detected	Zero Reads
mosquito-179	Guyana	No Species Typing Assignment	Sus	Sus	Insufficient Reads	No Bloodmeal detected	Homo sapiens
mosquito-18	Guyana	Culex pipiens complex	Sus/Res	Insufficient Reads	Insufficient Reads	No Bloodmeal detected	Insufficient Reads
mosquito-180	Guyana	Culex pipiens complex	Sus/Res	Sus	Locus Never Sequenced	Homo sapiens	Zero Reads
mosquito-181	Guyana	No Species Typing Assignment	Sus	Sus	Locus Never Sequenced	No Bloodmeal detected	Zero Reads
mosquito-182	Guyana	Culex pipiens complex	Sus/Res	Sus	Insufficient Reads	No Bloodmeal detected	Multiple Runs, none with Sufficient Reads
mosquito-183	Guyana	Culex pipiens complex	Sus	Sus	Insufficient Reads	Homo sapiens	Insufficient Reads
mosquito-184	Guyana	Culex pipiens complex	Sus	Sus	Locus Never Sequenced	No Bloodmeal detected	Zero Reads
mosquito-185	Guyana	Culex pipiens complex	Res	Sus	Insufficient Reads	No Bloodmeal detected	Insufficient Reads
mosquito-186	Guyana	Culex pipiens complex	Sus	Res	Locus Never Sequenced	No Bloodmeal detected	Zero Reads
mosquito-187	Guyana	Culex pipiens complex	Sus	Sus	Locus Never Sequenced	Homo sapiens	Multiple Runs, none with Sufficient Reads
mosquito-188	Guyana	Culex pipiens complex	Sus	Insufficient Reads	Insufficient Reads	No Bloodmeal detected	Multiple Runs, none with Sufficient Reads
mosquito-189	Guyana	Culex pipiens complex	Sus	Sus	Locus Never Sequenced	Homo sapiens	Homo sapiens
mosquito-19	Guyana	Culex pipiens complex	Multiple Runs, none with Sufficient Reads	Insufficient Reads	Locus Never Sequenced	No Bloodmeal detected	Multiple Runs, none with Sufficient Reads
mosquito-190	Guyana	Culex pipiens complex	Zero Reads	Zero Reads	Zero Reads	No Bloodmeal detected	Zero Reads
mosquito-192	Guyana	Culex pipiens complex	Res	Sus	Insufficient Reads	No Bloodmeal detected	Insufficient Reads
mosquito-193	Guyana	Culex pipiens complex	Sus/Res	Sus	Insufficient Reads	No Bloodmeal detected	Insufficient Reads
mosquito-194	Guyana	Culex pipiens complex	Multiple Runs, at least one with Sufficient Reads	Sus	Insufficient Reads	No Bloodmeal detected	Insufficient Reads
mosquito-195	Guyana	Culex pipiens complex	Res	Sus	Insufficient Reads	No Bloodmeal detected	Insufficient Reads
mosquito-196	Guyana	Culex pipiens complex	Res	Sus	Insufficient Reads	No Bloodmeal detected	Insufficient Reads
mosquito-197	Guyana	Culex pipiens complex	Res	Sus	Insufficient Reads	No Bloodmeal detected	Insufficient Reads
mosquito-198	Guyana	Culex pipiens complex	Sus/Res	Sus	Insufficient Reads	No Bloodmeal detected	Zero Reads
mosquito-199	Guyana	Culex pipiens complex	Res	Sus	Insufficient Reads	No Bloodmeal detected	Insufficient Reads
mosquito-20	Guyana	Culex pipiens complex	Sus	Locus Never Sequenced	Locus Never Sequenced	Locus Never Sequenced	Locus Never Sequenced
mosquito-200	Guyana	Culex pipiens complex	Sus/Res	Sus	Insufficient Reads	No Bloodmeal detected	Zero Reads		Homo sapiens	Homo sapiens
mosquito-201	Guyana	Culicidae, family	Sus	Insufficient Reads	Zero Reads	No Bloodmeal detected	Zero Reads
mosquito-202	Guyana	Culex pipiens complex	Sus	Sus	Insufficient Reads	No Bloodmeal detected	Zero Reads		Homo sapiens
mosquito-203	Guyana	Culex pipiens complex	Sus	Sus	Insufficient Reads	No Bloodmeal detected	Insufficient Reads
mosquito-204	Guyana	unclassified Culex	Multiple Runs, at least one with Sufficient Reads	Insufficient Reads	Insufficient Reads	No Bloodmeal detected	Zero Reads
mosquito-205	Guyana	Culex pipiens complex	Res	Sus	Insufficient Reads	No Bloodmeal detected	Zero Reads
mosquito-206	Guyana	No Species Typing Assignment	Zero Reads	Insufficient Reads	Insufficient Reads	No Bloodmeal detected	Insufficient Reads		Homo sapiens
mosquito-207	Guyana	Culicidae, family	Sus	Sus	Insufficient Reads	No Bloodmeal detected	Insufficient Reads
mosquito-208	Guyana	No Species Typing Assignment	Multiple Runs, none with Sufficient Reads	Insufficient Reads	Insufficient Reads	No Bloodmeal detected	Zero Reads
mosquito-209	Guyana	Culicidae, family	Multiple Runs, at least one with Sufficient Reads	Insufficient Reads	Insufficient Reads	No Bloodmeal detected	Insufficient Reads		Homo sapiens
mosquito-21	Guyana	Culex pipiens complex	Sus	Locus Never Sequenced	Locus Never Sequenced	Locus Never Sequenced	Locus Never Sequenced
mosquito-210	Guyana	Culex pipiens complex	Sus/Res	Sus	Insufficient Reads	No Bloodmeal detected	Zero Reads			Homo sapiens
mosquito-211	Guyana	Culex pipiens complex	Multiple Runs, at least one with Sufficient Reads	Sus	Insufficient Reads	No Bloodmeal detected	Insufficient Reads
mosquito-212	Guyana	Culex pipiens complex	Sus	Sus	Multiple Runs, at least one with Sufficient Reads	No Bloodmeal detected	Zero Reads
mosquito-213	Guyana	Culex pipiens complex	Insufficient Reads	Sus	Insufficient Reads	No Bloodmeal detected	Multiple Runs, at least one with Sufficient Reads
mosquito-214	Guyana	Culex pipiens complex	Sus	Sus	Multiple Runs, at least one with Sufficient Reads	No Bloodmeal detected	Insufficient Reads			Homo sapiens
mosquito-215	Guyana	Culex pipiens complex	Sus	Sus	Insufficient Reads	No Bloodmeal detected	Insufficient Reads
mosquito-216	Guyana	Culex pipiens complex	Sus	Insufficient Reads	Insufficient Reads	No Bloodmeal detected	Zero Reads
mosquito-217	Guyana	Culex pipiens complex	Sus	Sus	Multiple Runs, at least one with Sufficient Reads	No Bloodmeal detected	Insufficient Reads
mosquito-218	Guyana	Culex pipiens complex	Sus	Sus	Insufficient Reads	No Bloodmeal detected	Insufficient Reads		Homo sapiens	Homo sapiens
mosquito-219	Guyana	Culex pipiens complex	Sus	Sus	Insufficient Reads	No Bloodmeal detected	Zero Reads		Homo sapiens	Homo sapiens
mosquito-22	Guyana	Culex pipiens complex	Sus/Res	Sus	Locus Never Sequenced	No Bloodmeal detected	Multiple Runs, none with Sufficient Reads
mosquito-220	Guyana	Culex pipiens complex	Sus	Sus	Insufficient Reads	No Bloodmeal detected	Insufficient Reads	Urticaceae
mosquito-221	Guyana	Culex pipiens complex	Sus/Res	Sus	Insufficient Reads	No Bloodmeal detected	Insufficient Reads
mosquito-222	Guyana	Culex pipiens complex	Sus/Res	Sus	Insufficient Reads	No Bloodmeal detected	Insufficient Reads
mosquito-223	Guyana	Culex pipiens complex	Sus	Sus	Insufficient Reads	No Bloodmeal detected	Insufficient Reads	Urticaceae	Homo sapiens
mosquito-224	Guyana	Culex pipiens complex	Sus	Sus	Insufficient Reads	No Bloodmeal detected	Insufficient Reads
mosquito-225	Guyana	Culex pipiens complex	Sus/Res	Sus	Insufficient Reads	No Bloodmeal detected	Insufficient Reads	Urticaceae
mosquito-226	Guyana	Culex pipiens complex	Res	Sus	Insufficient Reads	No Bloodmeal detected	Insufficient Reads
mosquito-227	Guyana	Culex pipiens complex	Sus	Sus	Insufficient Reads	No Bloodmeal detected	Zero Reads		Homo sapiens	Homo sapiens
mosquito-228	Guyana	Culex pipiens complex	Sus/Res	Sus	Insufficient Reads	No Bloodmeal detected	Zero Reads	Brassicaceae	Homo sapiens	Homo sapiens
mosquito-229	Guyana	Culex pipiens complex	Sus/Res	Sus	Insufficient Reads	No Bloodmeal detected	Insufficient Reads	Passiflora	Homo sapiens	Homo sapiens
mosquito-23	Guyana	Culex pipiens complex	Sus	Sus	Insufficient Reads	No Bloodmeal detected	Insufficient Reads
mosquito-230	Guyana	Culex pipiens complex	Multiple Runs, at least one with Sufficient Reads	Sus	Insufficient Reads	No Bloodmeal detected	Zero Reads		Homo sapiens	Homo sapiens
mosquito-231	Guyana	Culex pipiens complex	Sus/Res	Sus	Insufficient Reads	No Bloodmeal detected	Insufficient Reads
mosquito-232	Guyana	Culex pipiens complex	Res	Sus	Insufficient Reads	No Bloodmeal detected	Insufficient Reads
mosquito-233	Guyana	Culex pipiens complex	Sus	Sus	Zero Reads	No Bloodmeal detected	Zero Reads
mosquito-234	Guyana	Culex pipiens complex	Sus/Res	Sus	Insufficient Reads	No Bloodmeal detected	Insufficient Reads
mosquito-235	Guyana	Culex pipiens complex	Sus	Sus	Insufficient Reads	No Bloodmeal detected	Insufficient Reads
mosquito-236	Guyana	Culex pipiens complex	Sus/Res	Sus	Insufficient Reads	No Bloodmeal detected	Insufficient Reads
mosquito-237	Guyana	Culex pipiens complex	Res	Sus	Insufficient Reads	No Bloodmeal detected	Insufficient Reads
mosquito-238	Guyana	Culex pipiens complex	Sus	Sus	Insufficient Reads	No Bloodmeal detected	Multiple Runs, at least one with Sufficient Reads
mosquito-239	Guyana	Culex pipiens complex	Sus	Sus	Insufficient Reads	No Bloodmeal detected	Zero Reads
mosquito-24	Guyana	Culex pipiens complex	Res	Sus	Locus Never Sequenced	Homo sapiens	Homo sapiens		Homo sapiens
mosquito-240	Guyana	Culex pipiens complex	Sus	Sus	Insufficient Reads	No Bloodmeal detected	Zero Reads		Homo sapiens
mosquito-241	Guyana	Culex pipiens complex	Sus/Res	Sus	Insufficient Reads	No Bloodmeal detected	Insufficient Reads		Homo sapiens	Homo sapiens
mosquito-242	Guyana	Culex pipiens complex	Multiple Runs, at least one with Sufficient Reads	Sus	Insufficient Reads	No Bloodmeal detected	Insufficient Reads
mosquito-243	Guyana	Culex pipiens complex	Res	Sus	Insufficient Reads	No Bloodmeal detected	Zero Reads
mosquito-244	Guyana	Culex pipiens complex	Sus/Res	Sus	Insufficient Reads	No Bloodmeal detected	Zero Reads
mosquito-245	Guyana	Culex pipiens complex	Sus/Res	Sus	Insufficient Reads	No Bloodmeal detected	Zero Reads
mosquito-246	Guyana	Culex pipiens complex	Sus/Res	Sus	Zero Reads	No Bloodmeal detected	Insufficient Reads		Homo sapiens	Homo sapiens
mosquito-247	Guyana	Culex pipiens complex	Sus	Sus	Insufficient Reads	No Bloodmeal detected	Zero Reads		Homo sapiens	Homo sapiens
mosquito-248	Guyana	Culex pipiens complex	Res	Sus	Insufficient Reads	No Bloodmeal detected	Insufficient Reads		Homo sapiens
mosquito-249	Guyana	No Species Typing Assignment	Insufficient Reads	Sus	Insufficient Reads	No Bloodmeal detected	Insufficient Reads
mosquito-25	Guyana	Culex pipiens complex	Sus	Insufficient Reads	Locus Never Sequenced	No Bloodmeal detected	Multiple Runs, none with Sufficient Reads
mosquito-250	Guyana	Culex pipiens complex	Sus	Sus	Insufficient Reads	No Bloodmeal detected	Insufficient Reads
mosquito-251	Guyana	Culex pipiens complex	Sus/Res	Sus	Insufficient Reads	No Bloodmeal detected	Zero Reads	Poaceae	Homo sapiens	Bos
mosquito-252	Guyana	Aedes aegypti	Sus	Sus	Insufficient Reads	No Bloodmeal detected	Zero Reads
mosquito-253	Guyana	Culex pipiens complex	Sus/Res	Sus	Insufficient Reads	No Bloodmeal detected	Insufficient Reads
mosquito-254	Guyana	Culex pipiens complex	Sus	Sus	Multiple Runs, at least one with Sufficient Reads	No Bloodmeal detected	Zero Reads		Homo sapiens	Homo sapiens
mosquito-255	Guyana	Culex pipiens complex	Sus/Res	Sus	Insufficient Reads	No Bloodmeal detected	Zero Reads
mosquito-256	Guyana	Culex pipiens complex	Sus	Sus	Insufficient Reads	No Bloodmeal detected	Zero Reads		Homo sapiens	Homo sapiens
mosquito-257	Guyana	Culex pipiens complex	Sus/Res	Insufficient Reads	Insufficient Reads	No Bloodmeal detected	Zero Reads
mosquito-258	Guyana	Culex pipiens complex	Sus/Res	Sus	Insufficient Reads	No Bloodmeal detected	Zero Reads
mosquito-259	Guyana	Culex pipiens complex	Sus	Sus	Insufficient Reads	No Bloodmeal detected	Multiple Runs, at least one with Sufficient Reads		Homo sapiens
mosquito-26	Guyana	Culex pipiens complex	Sus/Res	Sus	Urticaceae	Homo sapiens	Homo sapiens		Homo sapiens	Homo sapiens
mosquito-260	Guyana	Culex pipiens complex	Res	Sus	Insufficient Reads	No Bloodmeal detected	Insufficient Reads
mosquito-261	Guyana	Culex pipiens complex	Res	Sus	Insufficient Reads	No Bloodmeal detected	Insufficient Reads
mosquito-262	Guyana	Culex pipiens complex	Res	Sus	Insufficient Reads	No Bloodmeal detected	Multiple Runs, at least one with Sufficient Reads	Urticaceae	Homo sapiens
mosquito-263	Guyana	Culex pipiens complex	Sus	Sus	Insufficient Reads	No Bloodmeal detected	Zero Reads
mosquito-264	Guyana	Culex pipiens complex	Sus/Res	Sus	Multiple Runs, at least one with Sufficient Reads	No Bloodmeal detected	Insufficient Reads	Urticaceae
mosquito-265	Guyana	Culex pipiens complex	Sus	Sus	Insufficient Reads	No Bloodmeal detected	Insufficient Reads
mosquito-266	Guyana	Culex pipiens complex	Sus/Res	Sus	Insufficient Reads	No Bloodmeal detected	Insufficient Reads
mosquito-267	Guyana	Culex pipiens complex	Sus/Res	Sus	Insufficient Reads	No Bloodmeal detected	Multiple Runs, at least one with Sufficient Reads		Homo sapiens
mosquito-268	Guyana	Culex pipiens complex	Sus/Res	Sus	Insufficient Reads	No Bloodmeal detected	Zero Reads		Homo sapiens
mosquito-269	Guyana	Culex pipiens complex	Sus	Sus	Multiple Runs, at least one with Sufficient Reads	No Bloodmeal detected	Insufficient Reads		Homo sapiens
mosquito-27	Guyana	Culex pipiens complex	Sus/Res	Sus	Insufficient Reads	No Bloodmeal detected	Insufficient Reads		Homo sapiens	Homo sapiens
mosquito-270	Guyana	Culex pipiens complex	Sus	Sus	Insufficient Reads	No Bloodmeal detected	Insufficient Reads
mosquito-271	Guyana	Culex pipiens complex	Sus/Res	Sus	Multiple Runs, at least one with Sufficient Reads	No Bloodmeal detected	Zero Reads			Homo sapiens
mosquito-272	Guyana	Culex pipiens complex	Sus	Sus	Insufficient Reads	No Bloodmeal detected	Insufficient Reads		Homo sapiens
mosquito-273	Guyana	Culex pipiens complex	Sus/Res	Sus	Insufficient Reads	No Bloodmeal detected	Multiple Runs, at least one with Sufficient Reads
mosquito-274	Guyana	Culex pipiens complex	Sus	Sus	Insufficient Reads	No Bloodmeal detected	Insufficient Reads		Gallus gallus
mosquito-275	Guyana	Culex pipiens complex	Sus/Res	Sus	Multiple Runs, at least one with Sufficient Reads	No Bloodmeal detected	Insufficient Reads			Homo sapiens
mosquito-276	Guyana	Euphylidorea dispar	Sus	Insufficient Reads	Insufficient Reads	No Bloodmeal detected	Zero Reads
mosquito-277	Guyana	Culex pipiens complex	Sus	Sus	Multiple Runs, at least one with Sufficient Reads	No Bloodmeal detected	Insufficient Reads
mosquito-278	Guyana	Culex pipiens complex	Sus	Sus	Multiple Runs, at least one with Sufficient Reads	No Bloodmeal detected	Insufficient Reads		Homo sapiens
mosquito-279	Guyana	Culex pipiens complex	Sus	Sus	Insufficient Reads	No Bloodmeal detected	Insufficient Reads
mosquito-28	Guyana	Culex pipiens complex	Sus/Res	Insufficient Reads	Insufficient Reads	No Bloodmeal detected	Multiple Runs, none with Sufficient Reads		Homo sapiens
mosquito-280	Guyana	Culex pipiens complex	Res	Sus	Multiple Runs, at least one with Sufficient Reads	No Bloodmeal detected	Insufficient Reads
mosquito-281	Guyana	Culex pipiens complex	Sus/Res	Sus	Multiple Runs, at least one with Sufficient Reads	No Bloodmeal detected	Zero Reads			Homo sapiens
mosquito-282	Guyana	Culex pipiens complex	Sus	Sus	Multiple Runs, at least one with Sufficient Reads	No Bloodmeal detected	Insufficient Reads
mosquito-283	Guyana	Culex pipiens complex	Sus/Res	Sus	Multiple Runs, at least one with Sufficient Reads	No Bloodmeal detected	Zero Reads
mosquito-284	Guyana	Culex pipiens complex	Sus	Sus	Zero Reads	No Bloodmeal detected	Zero Reads
mosquito-285	Guyana	Culex pipiens complex	Sus/Res	Sus	Insufficient Reads	No Bloodmeal detected	Insufficient Reads		Homo sapiens	Homo sapiens
mosquito-286	Guyana	Culex pipiens complex	Sus/Res	Sus	Insufficient Reads	No Bloodmeal detected	Insufficient Reads		Homo sapiens
mosquito-287	Guyana	Culex pipiens complex	Sus	Sus	Zero Reads	No Bloodmeal detected	Zero Reads
mosquito-288	Guyana	Culex pipiens complex	Sus/Res	Sus	Insufficient Reads	No Bloodmeal detected	Insufficient Reads
mosquito-289	Guyana	Culex pipiens complex	Multiple Runs, at least one with Sufficient Reads	Sus	Insufficient Reads	No Bloodmeal detected	Multiple Runs, at least one with Sufficient Reads
mosquito-29	Guyana	Culex pipiens complex	Sus	Insufficient Reads	Locus Never Sequenced	No Bloodmeal detected	Zero Reads
mosquito-290	Guyana	Culex pipiens complex	Multiple Runs, at least one with Sufficient Reads	Sus	Insufficient Reads	No Bloodmeal detected	Insufficient Reads
mosquito-291	Guyana	Culex pipiens complex	Sus	Sus	Insufficient Reads	No Bloodmeal detected	Zero Reads
mosquito-292	Guyana	Culex pipiens complex	Res	Sus	Insufficient Reads	No Bloodmeal detected	Multiple Runs, at least one with Sufficient Reads
mosquito-293	Guyana	Culex pipiens complex	Sus/Res	Sus	Insufficient Reads	No Bloodmeal detected	Zero Reads
mosquito-294	Guyana	Culex pipiens complex	Sus	Sus	Zero Reads	No Bloodmeal detected	Insufficient Reads
mosquito-295	Guyana	Culex pipiens complex	Sus/Res	Sus	Insufficient Reads	No Bloodmeal detected	Multiple Runs, at least one with Sufficient Reads
mosquito-296	Guyana	Culex pipiens complex	Sus/Res	Sus	Insufficient Reads	No Bloodmeal detected	Zero Reads
mosquito-297	Guyana	Culex pipiens complex	Multiple Runs, at least one with Sufficient Reads	Sus	Insufficient Reads	No Bloodmeal detected	Zero Reads
mosquito-298	Guyana	Culex pipiens complex	Sus	Sus	Insufficient Reads	No Bloodmeal detected	Zero Reads
mosquito-299	Guyana	Culex pipiens complex	Sus/Res	Sus	Insufficient Reads	No Bloodmeal detected	Insufficient Reads
mosquito-30	Guyana	Culex pipiens complex	Sus/Res	Insufficient Reads	Locus Never Sequenced	No Bloodmeal detected	Zero Reads
mosquito-300	Guyana	Culex pipiens complex	Sus	Sus	Insufficient Reads	No Bloodmeal detected	Insufficient Reads
mosquito-301	Guyana	Culex pipiens complex	Sus	Sus	Zero Reads	No Bloodmeal detected	Insufficient Reads
mosquito-302	Guyana	Culex pipiens complex	Sus	Sus	Insufficient Reads	No Bloodmeal detected	Insufficient Reads
mosquito-303	Guyana	Culex pipiens complex	Sus	Sus	Insufficient Reads	No Bloodmeal detected	Insufficient Reads
mosquito-304	Guyana	Culex pipiens complex	Sus	Sus	Insufficient Reads	No Bloodmeal detected	Multiple Runs, at least one with Sufficient Reads
mosquito-305	Guyana	Culex pipiens complex	Sus	Sus	Insufficient Reads	No Bloodmeal detected	Insufficient Reads
mosquito-306	Guyana	Culex pipiens complex	Sus	Sus	Multiple Runs, at least one with Sufficient Reads	No Bloodmeal detected	Zero Reads
mosquito-307	Guyana	Culex pipiens complex	Sus/Res	Sus	Insufficient Reads	No Bloodmeal detected	Insufficient Reads
mosquito-308	Guyana	Culex pipiens complex	Multiple Runs, at least one with Sufficient Reads	Sus	Multiple Runs, at least one with Sufficient Reads	No Bloodmeal detected	Zero Reads
mosquito-309	Guyana	Culex pipiens complex	Sus	Sus	Insufficient Reads	No Bloodmeal detected	Insufficient Reads
mosquito-31	Guyana	Culex pipiens complex	Sus	Sus	Locus Never Sequenced	No Bloodmeal detected	Multiple Runs, none with Sufficient Reads	Urticaceae
mosquito-310	Guyana	Culex pipiens complex	Sus/Res	Insufficient Reads	Zero Reads	No Bloodmeal detected	Zero Reads
mosquito-311	Guyana	Culex pipiens complex	Sus/Res	Sus	Insufficient Reads	No Bloodmeal detected	Zero Reads
mosquito-312	Guyana	Culex pipiens complex	Sus	Sus	Insufficient Reads	No Bloodmeal detected	Zero Reads
mosquito-313	Guyana	Culex pipiens complex	Sus/Res	Sus	Insufficient Reads	No Bloodmeal detected	Insufficient Reads			Homo sapiens
mosquito-314	Guyana	Culex pipiens complex	Sus	Insufficient Reads	Zero Reads	No Bloodmeal detected	Zero Reads
mosquito-315	Guyana	Culex pipiens complex	Sus	Sus	Insufficient Reads	No Bloodmeal detected	Insufficient Reads	Urticaceae
mosquito-316	Guyana	Culex pipiens complex	Sus/Res	Sus	Zero Reads	No Bloodmeal detected	Insufficient Reads
mosquito-317	Guyana	Culex pipiens complex	Res	Sus	Zero Reads	No Bloodmeal detected	Zero Reads
mosquito-318	Guyana	No Species Typing Assignment	Zero Reads	Sus	Zero Reads	No Bloodmeal detected	Zero Reads
mosquito-319	Guyana	Culex pipiens complex	Sus	Sus	Insufficient Reads	No Bloodmeal detected	Insufficient Reads
mosquito-32	Guyana	Culex pipiens complex	Res	Locus Never Sequenced	Locus Never Sequenced	Locus Never Sequenced	Locus Never Sequenced			No BLAST Assignment
mosquito-320	Guyana	Culex pipiens complex	Sus	Sus	Zero Reads	No Bloodmeal detected	Insufficient Reads			Homo sapiens
mosquito-321	Guyana	Culex pipiens complex	Sus	Sus	Insufficient Reads	No Bloodmeal detected	Insufficient Reads
mosquito-322	Guyana	Culex pipiens complex	Sus	Sus	Insufficient Reads	No Bloodmeal detected	Zero Reads
mosquito-323	Guyana	Culex pipiens complex	Sus/Res	Sus	Zero Reads	No Bloodmeal detected	Insufficient Reads
mosquito-324	Guyana	Culex pipiens complex	Res	Insufficient Reads	Zero Reads	No Bloodmeal detected	Zero Reads
mosquito-325	Guyana	Culex pipiens complex	Sus	Sus	Insufficient Reads	No Bloodmeal detected	Insufficient Reads
mosquito-326	Guyana	Culex pipiens complex	Sus/Res	Sus	Insufficient Reads	No Bloodmeal detected	Insufficient Reads
mosquito-327	Guyana	Culex pipiens complex	Sus/Res	Sus	Insufficient Reads	No Bloodmeal detected	Multiple Runs, at least one with Sufficient Reads
mosquito-328	Guyana	Culex pipiens complex	Res	Sus	Zero Reads	No Bloodmeal detected	Multiple Runs, at least one with Sufficient Reads	Urticaceae
mosquito-329	Guyana	Culex pipiens complex	Sus/Res	Sus	Insufficient Reads	No Bloodmeal detected	Zero Reads
mosquito-33	Guyana	Culex pipiens complex	Sus	Locus Never Sequenced	Locus Never Sequenced	Locus Never Sequenced	Locus Never Sequenced
mosquito-330	Guyana	Culex pipiens complex	Res	Sus	Insufficient Reads	No Bloodmeal detected	Insufficient Reads
mosquito-331	Guyana	Culex pipiens complex	Sus	Sus	Insufficient Reads	No Bloodmeal detected	Insufficient Reads
mosquito-332	Guyana	Culex pipiens complex	Sus	Sus	Zero Reads	No Bloodmeal detected	Insufficient Reads
mosquito-333	Guyana	Culex pipiens complex	Sus/Res	Sus	Insufficient Reads	No Bloodmeal detected	Zero Reads
mosquito-334	Guyana	Culex pipiens complex	Multiple Runs, at least one with Sufficient Reads	Sus	Zero Reads	No Bloodmeal detected	Insufficient Reads
mosquito-335	Guyana	Culex pipiens complex	Res	Sus	Insufficient Reads	No Bloodmeal detected	Insufficient Reads			Homo sapiens
mosquito-336	Guyana	Culex pipiens complex	Sus/Res	Sus	Insufficient Reads	No Bloodmeal detected	Zero Reads	Urticaceae
mosquito-337	Guyana	Culex pipiens complex	Sus/Res	Sus	Zero Reads	No Bloodmeal detected	Zero Reads
mosquito-338	Guyana	Culex pipiens complex	Sus	Sus	Insufficient Reads	No Bloodmeal detected	Zero Reads
mosquito-34	Guyana	Culex pipiens complex	Sus	Insufficient Reads	Locus Never Sequenced	No Bloodmeal detected	Zero Reads
mosquito-340	Guyana	Culex pipiens complex	Multiple Runs, at least one with Sufficient Reads	Sus	Insufficient Reads	No Bloodmeal detected	Insufficient Reads
mosquito-341	Guyana	Culex pipiens complex	Sus/Res	Sus	Insufficient Reads	No Bloodmeal detected	Zero Reads
mosquito-342	Guyana	Culex pipiens complex	Sus/Res	Sus	Zero Reads	No Bloodmeal detected	Zero Reads
mosquito-343	Guyana	Culex pipiens complex	Sus	Sus	Zero Reads	No Bloodmeal detected	Insufficient Reads
mosquito-344	Guyana	Culex pipiens complex	Sus	Sus	Zero Reads	No Bloodmeal detected	Zero Reads	Urticaceae
mosquito-345	Guyana	Culex pipiens complex	Sus	Sus	Insufficient Reads	No Bloodmeal detected	Insufficient Reads
mosquito-346	Guyana	Culex pipiens complex	Multiple Runs, at least one with Sufficient Reads	Sus	Multiple Runs, at least one with Sufficient Reads	No Bloodmeal detected	Zero Reads	Urticaceae
mosquito-347	Guyana	Culex pipiens complex	Insufficient Reads	Sus	Insufficient Reads	No Bloodmeal detected	Zero Reads
mosquito-348	Guyana	Culex pipiens complex	Sus/Res	Sus	Zero Reads	No Bloodmeal detected	Insufficient Reads			Homo sapiens
mosquito-349	Guyana	Culex pipiens complex	Sus/Res	Sus	Insufficient Reads	No Bloodmeal detected	Insufficient Reads
mosquito-35	Guyana	Culex pipiens complex	Sus	Sus	Locus Never Sequenced	Homo sapiens	Zero Reads
mosquito-350	Guyana	Culex pipiens complex	Sus/Res	Sus	Zero Reads	No Bloodmeal detected	Zero Reads
mosquito-351	Guyana	Culex pipiens complex	Sus	Sus	Insufficient Reads	No Bloodmeal detected	Insufficient Reads
mosquito-352	Guyana	Culex pipiens complex	Sus	Sus	Zero Reads	No Bloodmeal detected	Zero Reads
mosquito-353	Guyana	Culex pipiens complex	Sus	Sus	Insufficient Reads	No Bloodmeal detected	Insufficient Reads
mosquito-354	Guyana	Culex pipiens complex	Res	Sus	Insufficient Reads	No Bloodmeal detected	Zero Reads	Urticaceae
mosquito-355	Guyana	Culex pipiens complex	Sus	Sus	Zero Reads	No Bloodmeal detected	Insufficient Reads
mosquito-356	Guyana	Culex pipiens complex	Sus	Sus	Multiple Runs, at least one with Sufficient Reads	No Bloodmeal detected	Multiple Runs, at least one with Sufficient Reads
mosquito-357	Guyana	Culex pipiens complex	Sus	Sus	Zero Reads	No Bloodmeal detected	Insufficient Reads			Homo sapiens
mosquito-358	Guyana	Culex pipiens complex	Sus	Sus	Insufficient Reads	No Bloodmeal detected	Insufficient Reads
mosquito-359	Guyana	Culex pipiens complex	Sus/Res	Sus	Insufficient Reads	No Bloodmeal detected	Insufficient Reads
mosquito-360	Guyana	Culex pipiens complex	Sus	Insufficient Reads	Zero Reads	No Bloodmeal detected	Zero Reads	Urticaceae
mosquito-361	Guyana	Culex pipiens complex	Sus/Res	Sus	Zero Reads	No Bloodmeal detected	Insufficient Reads
mosquito-362	Guyana	Culex pipiens complex	Sus/Res	Sus	Zero Reads	No Bloodmeal detected	Insufficient Reads			Homo sapiens
mosquito-363	Guyana	Culex pipiens complex	Res	Sus	Zero Reads	No Bloodmeal detected	Insufficient Reads
mosquito-364	Guyana	Culex pipiens complex	Sus/Res	Sus	Insufficient Reads	No Bloodmeal detected	Insufficient Reads
mosquito-365	Guyana	Culex pipiens complex	Zero Reads	Sus	Zero Reads	No Bloodmeal detected	Multiple Runs, at least one with Sufficient Reads
mosquito-366	Guyana	Culex pipiens complex	Sus	Sus	Insufficient Reads	No Bloodmeal detected	Zero Reads
mosquito-367	Guyana	Culex pipiens complex	Zero Reads	Zero Reads	Zero Reads	No Bloodmeal detected	Zero Reads
mosquito-368	Guyana	Culex pipiens complex	Res	Sus	Zero Reads	No Bloodmeal detected	Zero Reads
mosquito-369	Guyana	Culex pipiens complex	Sus	Sus	Insufficient Reads	No Bloodmeal detected	Zero Reads
mosquito-37	Guyana	Culex pipiens complex	Sus	Sus	Locus Never Sequenced	No Bloodmeal detected	Multiple Runs, none with Sufficient Reads
mosquito-370	Guyana	Culex pipiens complex	Sus/Res	Sus	Insufficient Reads	No Bloodmeal detected	Insufficient Reads
mosquito-371	Guyana	Culex pipiens complex	Sus	Sus	Zero Reads	No Bloodmeal detected	Zero Reads
mosquito-372	Guyana	Culex pipiens complex	Sus/Res	Sus	Insufficient Reads	No Bloodmeal detected	Zero Reads
mosquito-373	Guyana	Culex pipiens complex	Res	Sus	Multiple Runs, at least one with Sufficient Reads	No Bloodmeal detected	Multiple Runs, at least one with Sufficient Reads
mosquito-374	Guyana	Culex pipiens complex	Sus/Res	Insufficient Reads	Zero Reads	No Bloodmeal detected	Zero Reads
mosquito-375	Guyana	Culex pipiens complex	Sus	Insufficient Reads	Insufficient Reads	No Bloodmeal detected	Insufficient Reads
mosquito-376	Guyana	Culex pipiens complex	Sus/Res	Sus	Zero Reads	No Bloodmeal detected	Zero Reads
mosquito-378	Guyana	Culex pipiens complex	Sus	Sus	Multiple Runs, at least one with Sufficient Reads	No Bloodmeal detected	Insufficient Reads
mosquito-379	Guyana	Culex pipiens complex	Sus/Res	Sus	Insufficient Reads	No Bloodmeal detected	Insufficient Reads
mosquito-38	Guyana	Culex pipiens complex	Sus/Res	Sus	Insufficient Reads	Homo sapiens	Multiple Runs, none with Sufficient Reads
mosquito-380	Guyana	Culex pipiens complex	Multiple Runs, at least one with Sufficient Reads	Sus	Multiple Runs, at least one with Sufficient Reads	No Bloodmeal detected	Zero Reads
mosquito-381	Guyana	Culex pipiens complex	Sus	Sus	Insufficient Reads	No Bloodmeal detected	Multiple Runs, at least one with Sufficient Reads
mosquito-382	Guyana	Culex pipiens complex	Sus	Insufficient Reads	Zero Reads	No Bloodmeal detected	Zero Reads
mosquito-383	Guyana	Culex pipiens complex	Sus	Sus	Insufficient Reads	No Bloodmeal detected	Zero Reads
mosquito-384	Guyana	Culex pipiens complex	Sus/Res	Sus/Res	Insufficient Reads	No Bloodmeal detected	Insufficient Reads
mosquito-385	Guyana	Culex pipiens complex	Res	Sus	Insufficient Reads	No Bloodmeal detected	Insufficient Reads
mosquito-386	Guyana	Culex pipiens complex	Sus/Res	Sus	Insufficient Reads	No Bloodmeal detected	Insufficient Reads			Homo sapiens
mosquito-387	Guyana	Culex pipiens complex	Sus/Res	Sus	Insufficient Reads	No Bloodmeal detected	Insufficient Reads	Urticaceae		Homo sapiens
mosquito-388	Guyana	Culex pipiens complex	Sus	Sus	Zero Reads	No Bloodmeal detected	Zero Reads	Urticaceae
mosquito-389	Guyana	Culex pipiens complex	Sus	Sus	Insufficient Reads	No Bloodmeal detected	Insufficient Reads
mosquito-39	Guyana	Culex pipiens complex	Res	Insufficient Reads	Locus Never Sequenced	No Bloodmeal detected	Zero Reads
mosquito-390	Guyana	Culex pipiens complex	Sus/Res	Sus	Multiple Runs, at least one with Sufficient Reads	No Bloodmeal detected	Multiple Runs, at least one with Sufficient Reads
mosquito-391	Guyana	Culex pipiens complex	Sus/Res	Sus	Insufficient Reads	No Bloodmeal detected	Insufficient Reads
mosquito-392	Guyana	Culex pipiens complex	Res	Sus	Zero Reads	No Bloodmeal detected	Multiple Runs, at least one with Sufficient Reads
mosquito-393	Guyana	Culex pipiens complex	Sus/Res	Sus	Zero Reads	No Bloodmeal detected	Insufficient Reads
mosquito-394	Guyana	Culex pipiens complex	Sus	Sus	Multiple Runs, at least one with Sufficient Reads	No Bloodmeal detected	Multiple Runs, at least one with Sufficient Reads
mosquito-395	Guyana	Culex pipiens complex	Sus/Res	Sus	Insufficient Reads	No Bloodmeal detected	Multiple Runs, at least one with Sufficient Reads
mosquito-396	Guyana	Culex pipiens complex	Multiple Runs, at least one with Sufficient Reads	Sus	Insufficient Reads	No Bloodmeal detected	Zero Reads
mosquito-397	Guyana	Culex pipiens complex	Sus/Res	Sus	Insufficient Reads	No Bloodmeal detected	Multiple Runs, at least one with Sufficient Reads
mosquito-398	Guyana	Culex pipiens complex	Res	Sus	Insufficient Reads	No Bloodmeal detected	Insufficient Reads
mosquito-399	Guyana	Culex pipiens complex	Sus	Sus	Insufficient Reads	No Bloodmeal detected	Insufficient Reads
mosquito-4	Guyana	Mansonia, subgenus	Sus	Insufficient Reads	Insufficient Reads	No Bloodmeal detected	Multiple Runs, none with Sufficient Reads
mosquito-40	Guyana	Culex pipiens complex	Res	Sus	Urticaceae	Homo sapiens	Multiple Runs, at least one with Sufficient Reads
mosquito-400	Guyana	Culex pipiens complex	Sus	Sus	Insufficient Reads	No Bloodmeal detected	Insufficient Reads
mosquito-401	Guyana	Culex pipiens complex	Sus/Res	Sus	Insufficient Reads	No Bloodmeal detected	Zero Reads
mosquito-402	Guyana	Culex pipiens complex	Sus/Res	Sus	Insufficient Reads	No Bloodmeal detected	Insufficient Reads
mosquito-403	Guyana	Culex pipiens complex	Sus/Res	Sus	Insufficient Reads	No Bloodmeal detected	Multiple Runs, at least one with Sufficient Reads
mosquito-404	Guyana	Culex pipiens complex	Sus	Sus	Insufficient Reads	No Bloodmeal detected	Insufficient Reads
mosquito-405	Guyana	Culex pipiens complex	Sus/Res	Insufficient Reads	Zero Reads	No Bloodmeal detected	Zero Reads
mosquito-406	Guyana	Culex pipiens complex	Sus	Insufficient Reads	Zero Reads	No Bloodmeal detected	Insufficient Reads
mosquito-407	Guyana	Culex pipiens complex	Sus/Res	Sus	Insufficient Reads	No Bloodmeal detected	Insufficient Reads
mosquito-408	Guyana	Culex pipiens complex	Sus/Res	Sus	Insufficient Reads	No Bloodmeal detected	Zero Reads
mosquito-41	Guyana	Culex pipiens complex	Sus	Insufficient Reads	Locus Never Sequenced	Homo sapiens	Multiple Runs, none with Sufficient Reads
mosquito-410	Guyana	Culex pipiens complex	Sus	Sus	Zero Reads	No Bloodmeal detected	Zero Reads
mosquito-411	Guyana	Culex pipiens complex	Sus/Res	Res	Insufficient Reads	No Bloodmeal detected	Zero Reads
mosquito-412	Guyana	Culex pipiens complex	Sus/Res	Sus	Insufficient Reads	No Bloodmeal detected	Insufficient Reads
mosquito-413	Guyana	Culex pipiens complex	Sus	Sus	Insufficient Reads	No Bloodmeal detected	Multiple Runs, at least one with Sufficient Reads
mosquito-414	Guyana	Culex pipiens complex	Multiple Runs, at least one with Sufficient Reads	Sus	Insufficient Reads	No Bloodmeal detected	Insufficient Reads
mosquito-415	Guyana	Culex pipiens complex	Sus	Sus	Zero Reads	No Bloodmeal detected	Insufficient Reads
mosquito-416	Guyana	Culex pipiens complex	Sus/Res	Sus	Zero Reads	No Bloodmeal detected	Insufficient Reads
mosquito-417	Guyana	Culex pipiens complex	Sus	Sus	Zero Reads	No Bloodmeal detected	Zero Reads
mosquito-418	Guyana	Culex pipiens complex	Sus	Sus	Insufficient Reads	No Bloodmeal detected	Insufficient Reads
mosquito-419	Guyana	Culex pipiens complex	Sus/Res	Insufficient Reads	Insufficient Reads	No Bloodmeal detected	Zero Reads
mosquito-42	Guyana	Culex pipiens complex	Sus/Res	Insufficient Reads	Locus Never Sequenced	No Bloodmeal detected	Multiple Runs, none with Sufficient Reads
mosquito-420	Guyana	Culex pipiens complex	Sus/Res	Sus	Insufficient Reads	No Bloodmeal detected	Insufficient Reads
mosquito-421	Guyana	Culex pipiens complex	Sus	Sus	Insufficient Reads	No Bloodmeal detected	Zero Reads
mosquito-422	Guyana	Culex pipiens complex	Res	Sus	Insufficient Reads	No Bloodmeal detected	Multiple Runs, at least one with Sufficient Reads
mosquito-423	Guyana	Culex pipiens complex	Sus	Sus	Zero Reads	No Bloodmeal detected	Zero Reads
mosquito-424	Guyana	Culex pipiens complex	Sus/Res	Sus	Zero Reads	No Bloodmeal detected	Zero Reads
mosquito-425	Guyana	Culex pipiens complex	Sus	Sus	Insufficient Reads	No Bloodmeal detected	Multiple Runs, at least one with Sufficient Reads
mosquito-426	Guyana	Culex pipiens complex	Sus/Res	Sus	Insufficient Reads	No Bloodmeal detected	Insufficient Reads
mosquito-427	Guyana	Culex pipiens complex	Sus/Res	Sus/Res	Insufficient Reads	No Bloodmeal detected	Insufficient Reads
mosquito-428	Guyana	Culex pipiens complex	Sus	Sus	Zero Reads	No Bloodmeal detected	Insufficient Reads
mosquito-429	Guyana	Culex pipiens complex	Sus/Res	Insufficient Reads	Insufficient Reads	No Bloodmeal detected	Zero Reads
mosquito-43	Guyana	Culex pipiens complex	Res	Sus	Locus Never Sequenced	Homo sapiens	Zero Reads
mosquito-430	Guyana	Culex pipiens complex	Sus/Res	Sus	Insufficient Reads	No Bloodmeal detected	Zero Reads
mosquito-431	Guyana	Culex pipiens complex	Multiple Runs, at least one with Sufficient Reads	Sus	Zero Reads	No Bloodmeal detected	Zero Reads
mosquito-432	Guyana	Culex pipiens complex	Sus/Res	Sus	Zero Reads	No Bloodmeal detected	Insufficient Reads
mosquito-433	Guyana	Culex pipiens complex	Multiple Runs, at least one with Sufficient Reads	Sus	Multiple Runs, at least one with Sufficient Reads	No Bloodmeal detected	Insufficient Reads
mosquito-434	Guyana	Culex pipiens complex	Sus/Res	Sus	Zero Reads	No Bloodmeal detected	Zero Reads
mosquito-435	Guyana	Culex pipiens complex	Sus/Res	Sus	Zero Reads	No Bloodmeal detected	Insufficient Reads
mosquito-436	Guyana	Culex pipiens complex	Sus	Sus	Zero Reads	No Bloodmeal detected	Zero Reads
mosquito-437	Guyana	Culex pipiens complex	Sus	Insufficient Reads	Zero Reads	No Bloodmeal detected	Zero Reads
mosquito-438	Guyana	Culex pipiens complex	Sus/Res	Sus	Zero Reads	No Bloodmeal detected	Zero Reads
mosquito-439	Guyana	Culex pipiens complex	Res	Insufficient Reads	Multiple Runs, at least one with Sufficient Reads	No Bloodmeal detected	Zero Reads
mosquito-44	Guyana	Culex pipiens complex	Sus/Res	Locus Never Sequenced	Locus Never Sequenced	Locus Never Sequenced	Locus Never Sequenced
mosquito-440	Guyana	Culex pipiens complex	Sus	Insufficient Reads	Multiple Runs, at least one with Sufficient Reads	No Bloodmeal detected	Zero Reads
mosquito-441	Guyana	Culex pipiens complex	Res	Sus	Insufficient Reads	No Bloodmeal detected	Zero Reads
mosquito-442	Guyana	Culex pipiens complex	Sus	Insufficient Reads	Insufficient Reads	No Bloodmeal detected	Zero Reads
mosquito-443	Guyana	Culex pipiens complex	No kmer found	Insufficient Reads	Insufficient Reads	No Bloodmeal detected	Multiple Runs, at least one with Sufficient Reads
mosquito-444	Guyana	Culex pipiens complex	Multiple Runs, at least one with Sufficient Reads	Insufficient Reads	Zero Reads	No Bloodmeal detected	Zero Reads
mosquito-445	Guyana	Culex pipiens complex	Sus/Res	Insufficient Reads	Zero Reads	No Bloodmeal detected	Zero Reads
mosquito-446	Guyana	Culex pipiens complex	Sus	Insufficient Reads	Multiple Runs, at least one with Sufficient Reads	No Bloodmeal detected	Zero Reads
mosquito-447	Guyana	Culex pipiens complex	Sus	Insufficient Reads	Zero Reads	No Bloodmeal detected	Zero Reads
mosquito-448	Guyana	Culex pipiens complex	Sus	Insufficient Reads	Zero Reads	No Bloodmeal detected	Zero Reads
mosquito-449	Guyana	Culex pipiens complex	Res	Insufficient Reads	Zero Reads	No Bloodmeal detected	Zero Reads
mosquito-45	Guyana	Culex pipiens complex	Sus/Res	Locus Never Sequenced	Locus Never Sequenced	Locus Never Sequenced	Locus Never Sequenced
mosquito-450	Guyana	Culex pipiens complex	Sus/Res	Sus	Insufficient Reads	No Bloodmeal detected	Multiple Runs, at least one with Sufficient Reads
mosquito-451	Guyana	Culex pipiens complex	Sus/Res	Sus	Insufficient Reads	No Bloodmeal detected	Zero Reads
mosquito-452	Guyana	Culex pipiens complex	Res	Sus	Insufficient Reads	No Bloodmeal detected	Zero Reads
mosquito-453	Guyana	Culex pipiens complex	Res	Sus	Zero Reads	No Bloodmeal detected	Zero Reads
mosquito-454	Guyana	Culex pipiens complex	Sus	Sus	Insufficient Reads	No Bloodmeal detected	Insufficient Reads
mosquito-455	Guyana	Aedes aegypti	Sus	Zero Reads	Zero Reads	No Bloodmeal detected	Multiple Runs, at least one with Sufficient Reads
mosquito-456	Guyana	Culex pipiens complex	Locus Never Sequenced	Insufficient Reads	Zero Reads	No Bloodmeal detected	Multiple Runs, at least one with Sufficient Reads
mosquito-457	Guyana	Culex pipiens complex	Sus/Res	Insufficient Reads	Insufficient Reads	No Bloodmeal detected	Multiple Runs, at least one with Sufficient Reads
mosquito-458	Guyana	Culex pipiens complex	Sus	Insufficient Reads	Zero Reads	No Bloodmeal detected	Multiple Runs, at least one with Sufficient Reads
mosquito-459	Guyana	Culex pipiens complex	Sus	Sus	Multiple Runs, at least one with Sufficient Reads	No Bloodmeal detected	Insufficient Reads
mosquito-46	Guyana	Culex pipiens complex	Sus	Sus	Locus Never Sequenced	Homo sapiens	Multiple Runs, none with Sufficient Reads
mosquito-460	Guyana	Culex pipiens complex	Locus Never Sequenced	Insufficient Reads	Locus Never Sequenced	Locus Never Sequenced	Multiple Runs, at least one with Sufficient Reads
mosquito-461	Guyana	Culex pipiens complex	Insufficient Reads	Insufficient Reads	Zero Reads	No Bloodmeal detected	Insufficient Reads
mosquito-462	Guyana	Culex pipiens complex	Sus/Res	Sus	Zero Reads	No Bloodmeal detected	Insufficient Reads
mosquito-463	Guyana	Culex pipiens complex	Res	Insufficient Reads	Insufficient Reads	No Bloodmeal detected	Multiple Runs, at least one with Sufficient Reads
mosquito-464	Guyana	Culex pipiens complex	Sus	Insufficient Reads	Multiple Runs, at least one with Sufficient Reads	No Bloodmeal detected	Zero Reads
mosquito-465	Guyana	Culex pipiens complex	Sus	Insufficient Reads	Zero Reads	No Bloodmeal detected	Insufficient Reads
mosquito-466	Guyana	Culex pipiens complex	Sus	Insufficient Reads	Zero Reads	No Bloodmeal detected	Zero Reads
mosquito-467	Guyana	Culex pipiens complex	Sus	Insufficient Reads	Insufficient Reads	No Bloodmeal detected	Multiple Runs, at least one with Sufficient Reads
mosquito-468	Guyana	Culex pipiens complex	Res	Insufficient Reads	Zero Reads	No Bloodmeal detected	Multiple Runs, at least one with Sufficient Reads
mosquito-469	Guyana	Culex pipiens complex	Sus	Zero Reads	Zero Reads	No Bloodmeal detected	Insufficient Reads
mosquito-47	Guyana	Culex pipiens complex	Sus	Sus	Insufficient Reads	No Bloodmeal detected	Multiple Runs, none with Sufficient Reads
mosquito-470	Guyana	Culex pipiens complex	Sus/Res	Insufficient Reads	Zero Reads	No Bloodmeal detected	Insufficient Reads
mosquito-471	Guyana	Culex pipiens complex	Res	Insufficient Reads	Zero Reads	No Bloodmeal detected	Zero Reads
mosquito-472	Guyana	Culex pipiens complex	Sus/Res	Sus	Zero Reads	No Bloodmeal detected	Insufficient Reads
mosquito-473	Guyana	Culicidae, family	Sus	Sus	Insufficient Reads	No Bloodmeal detected	Insufficient Reads
mosquito-474	Guyana	Culex pipiens complex	Sus/Res	Sus	Zero Reads	Gallus gallus, Homo sapiens	Multiple Runs, at least one with Sufficient Reads
mosquito-475	Guyana	Culex pipiens complex	Sus	Sus	Zero Reads	Homo sapiens	Insufficient Reads
mosquito-476	Guyana	Culex pipiens complex	Sus/Res	Sus	Zero Reads	No Bloodmeal detected	Insufficient Reads
mosquito-477	Guyana	Culex pipiens complex	Multiple Runs, at least one with Sufficient Reads	Insufficient Reads	Zero Reads	No Bloodmeal detected	Insufficient Reads
mosquito-478	Guyana	Culex pipiens complex	Sus	Sus	Insufficient Reads	No Bloodmeal detected	Zero Reads
mosquito-479	Guyana	Culex pipiens complex	Sus	Sus	Multiple Runs, at least one with Sufficient Reads	No Bloodmeal detected	Multiple Runs, at least one with Sufficient Reads
mosquito-48	Guyana	Coquillettidia nigricans	Sus	Sus	Insufficient Reads	No Bloodmeal detected	Insufficient Reads
mosquito-480	Guyana	Culex pipiens complex	Sus	Sus	Multiple Runs, at least one with Sufficient Reads	No Bloodmeal detected	Multiple Runs, at least one with Sufficient Reads
mosquito-481	Guyana	Culex pipiens complex	Sus	Sus	Insufficient Reads	No Bloodmeal detected	Multiple Runs, at least one with Sufficient Reads
mosquito-482	Guyana	Culex pipiens complex	Sus/Res	Sus	Multiple Runs, at least one with Sufficient Reads	No Bloodmeal detected	Insufficient Reads
mosquito-483	Guyana	Culex pipiens complex	Sus	Sus	Zero Reads	No Bloodmeal detected	Zero Reads
mosquito-485	Guyana	Culex pipiens complex	Sus/Res	Sus	Insufficient Reads	No Bloodmeal detected	Insufficient Reads
mosquito-486	Guyana	Culex pipiens complex	Sus/Res	Sus	Multiple Runs, at least one with Sufficient Reads	No Bloodmeal detected	Multiple Runs, at least one with Sufficient Reads
mosquito-487	Guyana	Culex pipiens complex	Sus/Res	Sus	Zero Reads	No Bloodmeal detected	Multiple Runs, at least one with Sufficient Reads
mosquito-488	Guyana	Culicidae, family	Sus	Sus	Zero Reads	No Bloodmeal detected	Multiple Runs, at least one with Sufficient Reads
mosquito-489	Guyana	Culicinae, subfamily	Sus	Sus	Zero Reads	No Bloodmeal detected	Zero Reads
mosquito-49	Guyana	Culex pipiens complex	Sus/Res	Sus	Locus Never Sequenced	No Bloodmeal detected	Zero Reads
mosquito-490	Guyana	Aedini, tribe	Sus	Insufficient Reads	Zero Reads	Homo sapiens	Zero Reads
mosquito-491	Guyana	Culicinae, subfamily	Sus	Sus	Insufficient Reads	No Bloodmeal detected	Insufficient Reads
mosquito-493	Guyana	Culicinae, subfamily	Sus	Sus	Insufficient Reads	No Bloodmeal detected	Insufficient Reads
mosquito-494	Guyana	Culicinae, subfamily	Sus	Sus	Insufficient Reads	No Bloodmeal detected	Multiple Runs, at least one with Sufficient Reads
mosquito-495	Guyana	Culicinae, subfamily	Sus	Sus	Zero Reads	No Bloodmeal detected	Insufficient Reads
mosquito-496	Guyana	Culicinae, subfamily	Sus	Sus	Insufficient Reads	No Bloodmeal detected	Multiple Runs, at least one with Sufficient Reads
mosquito-497	Guyana	Culicinae, subfamily	Sus	Sus	Zero Reads	No Bloodmeal detected	Multiple Runs, at least one with Sufficient Reads
mosquito-498	Guyana	Culicinae, subfamily	Sus	Sus	Zero Reads	No Bloodmeal detected	Multiple Runs, at least one with Sufficient Reads
mosquito-499	Guyana	Culicinae, subfamily	Sus	Sus	Insufficient Reads	Homo sapiens	Multiple Runs, at least one with Sufficient Reads
mosquito-5	Guyana	Culex coronator	Sus	Insufficient Reads	Locus Never Sequenced	No Bloodmeal detected	Zero Reads
mosquito-50	Guyana	Culex pipiens complex	Sus	Insufficient Reads	Locus Never Sequenced	No Bloodmeal detected	Zero Reads
mosquito-500	Guyana	Culicinae, subfamily	Sus	Sus	Zero Reads	Homo sapiens	Multiple Runs, at least one with Sufficient Reads
mosquito-501	Guyana	Culicinae, subfamily	Sus	Sus	Insufficient Reads	No Bloodmeal detected	Insufficient Reads
mosquito-502	Guyana	Culicinae, subfamily	Sus	Sus	Insufficient Reads	No Bloodmeal detected	Multiple Runs, at least one with Sufficient Reads
mosquito-505	Guyana	Culicinae, subfamily	Sus	Sus	Zero Reads	Homo sapiens	Multiple Runs, at least one with Sufficient Reads
mosquito-506	Guyana	Culicinae, subfamily	Sus	Sus	Insufficient Reads	No Bloodmeal detected	Multiple Runs, at least one with Sufficient Reads
mosquito-507	Guyana	Culicinae, subfamily	Sus	Sus	Insufficient Reads	Homo sapiens	Multiple Runs, at least one with Sufficient Reads
mosquito-508	Guyana	Anopheles intermedius	Multiple Runs, at least one with Sufficient Reads	Sus	Zero Reads	No Bloodmeal detected	Multiple Runs, at least one with Sufficient Reads
mosquito-51	Guyana	Culex pipiens complex	Sus/Res	Sus	Locus Never Sequenced	No Bloodmeal detected	Zero Reads
mosquito-510	Guyana	Culicidae, family	Sus	Sus	Insufficient Reads	No Bloodmeal detected	Insufficient Reads
mosquito-511	Guyana	Culicinae, subfamily	Sus	Sus	Zero Reads	No Bloodmeal detected	Insufficient Reads
mosquito-515	Guyana	Culicinae, subfamily	Sus	Sus	Insufficient Reads	Homo sapiens	Multiple Runs, at least one with Sufficient Reads
mosquito-516	Guyana	Culicinae, subfamily	Sus	Sus	Zero Reads	No Bloodmeal detected	Zero Reads
mosquito-518	Guyana	No Species Typing Assignment	Multiple Runs, at least one with Sufficient Reads	Sus	Zero Reads	Homo sapiens	Zero Reads
mosquito-52	Guyana	Culex pipiens complex	Sus	Insufficient Reads	Locus Never Sequenced	Homo sapiens	Multiple Runs, none with Sufficient Reads
mosquito-520	Guyana	Culicinae, subfamily	Sus	Sus	Insufficient Reads	Homo sapiens	Multiple Runs, at least one with Sufficient Reads
mosquito-523	Guyana	Culicinae, subfamily	Sus	Sus	Insufficient Reads	Homo sapiens	Insufficient Reads
mosquito-525	Guyana	Culicinae, subfamily	Sus	Sus	Insufficient Reads	No Bloodmeal detected	Multiple Runs, at least one with Sufficient Reads
mosquito-526	Guyana	No Species Typing Assignment	Sus	Sus	Zero Reads	No Bloodmeal detected	Multiple Runs, at least one with Sufficient Reads
mosquito-527	Guyana	Culicinae, subfamily	Sus	Sus	Insufficient Reads	No Bloodmeal detected	Insufficient Reads
mosquito-528	Guyana	Culicinae, subfamily	Sus	Sus	Insufficient Reads	No Bloodmeal detected	Insufficient Reads
mosquito-53	Guyana	Culex pipiens complex	Multiple Runs, none with Sufficient Reads	Insufficient Reads	Locus Never Sequenced	Homo sapiens	Zero Reads
mosquito-530	Guyana	No Species Typing Assignment	Insufficient Reads	Insufficient Reads	Zero Reads	No Bloodmeal detected	Multiple Runs, at least one with Sufficient Reads
mosquito-531	Guyana	Culicinae, subfamily	Sus	Sus	Zero Reads	No Bloodmeal detected	Zero Reads
mosquito-532	Guyana	Culicidae, family	Sus	Sus	Zero Reads	No Bloodmeal detected	Multiple Runs, at least one with Sufficient Reads
mosquito-533	Guyana	Culex pipiens complex	Res	Sus	Zero Reads	No Bloodmeal detected	Insufficient Reads
mosquito-534	Guyana	Culex pipiens complex	Sus/Res	Sus	Multiple Runs, at least one with Sufficient Reads	No Bloodmeal detected	Multiple Runs, at least one with Sufficient Reads
mosquito-536	Guyana	Culex pipiens complex	Res	Sus	Zero Reads	No Bloodmeal detected	Insufficient Reads
mosquito-538	Guyana	Culex pipiens complex	Sus	Sus	Zero Reads	No Bloodmeal detected	Insufficient Reads
mosquito-54	Guyana	Culex pipiens complex	Sus/Res	Sus	Locus Never Sequenced	No Bloodmeal detected	Zero Reads
mosquito-540	Guyana	Culex pipiens complex	Sus	Sus	Zero Reads	No Bloodmeal detected	Insufficient Reads
mosquito-541	Guyana	Culex pipiens complex	Sus/Res	Sus	Zero Reads	No Bloodmeal detected	Insufficient Reads
mosquito-544	Guyana	Culex pipiens complex	Res	Sus	Zero Reads	No Bloodmeal detected	Insufficient Reads
mosquito-545	Guyana	Culex pipiens complex	Sus/Res	Sus	Zero Reads	No Bloodmeal detected	Insufficient Reads
mosquito-547	Guyana	Culicidae, family	Sus	Sus	Zero Reads	No Bloodmeal detected	Insufficient Reads
mosquito-548	Guyana	Culex pipiens complex	Sus/Res	Sus	Zero Reads	No Bloodmeal detected	Zero Reads
mosquito-549	Guyana	Culex pipiens complex	Sus/Res	Sus	Zero Reads	No Bloodmeal detected	Insufficient Reads
mosquito-55	Guyana	Culex pipiens complex	Sus/Res	Sus	Locus Never Sequenced	No Bloodmeal detected	Zero Reads
mosquito-550	Guyana	Culex pipiens complex	Sus/Res	Sus	Insufficient Reads	No Bloodmeal detected	Multiple Runs, at least one with Sufficient Reads
mosquito-551	Guyana	Culex pipiens complex	Res	Sus	Multiple Runs, at least one with Sufficient Reads	No Bloodmeal detected	Multiple Runs, at least one with Sufficient Reads
mosquito-552	Guyana	Culex pipiens complex	Sus	Sus	Zero Reads	No Bloodmeal detected	Multiple Runs, at least one with Sufficient Reads
mosquito-553	Guyana	Culex pipiens complex	Sus	Sus	Insufficient Reads	No Bloodmeal detected	Insufficient Reads
mosquito-554	Guyana	Culex pipiens complex	Sus	Sus	Zero Reads	No Bloodmeal detected	Insufficient Reads
mosquito-556	Guyana	Culex pipiens complex	Sus/Res	Sus	Multiple Runs, at least one with Sufficient Reads	No Bloodmeal detected	Multiple Runs, at least one with Sufficient Reads
mosquito-557	Guyana	Culex pipiens complex	Sus	Insufficient Reads	Zero Reads	No Bloodmeal detected	Multiple Runs, at least one with Sufficient Reads
mosquito-558	Guyana	unclassified Culex	Sus	Multiple Runs, at least one with Sufficient Reads	Multiple Runs, at least one with Sufficient Reads	No Bloodmeal detected	Zero Reads
mosquito-559	Guyana	Culicidae, family	Sus	Sus	Zero Reads	No Bloodmeal detected	Multiple Runs, at least one with Sufficient Reads
mosquito-56	Guyana	Culex pipiens complex	Sus/Res	Locus Never Sequenced	Locus Never Sequenced	Locus Never Sequenced	Locus Never Sequenced
mosquito-56-double-KAPA	Guyana	No Species Typing Assignment	Insufficient Reads	Insufficient Reads	Insufficient Reads	No Bloodmeal detected	Canis lupus
mosquito-560	Guyana	Culex pipiens complex	Res	Sus	Zero Reads	No Bloodmeal detected	Insufficient Reads
mosquito-562	Guyana	Culex pipiens complex	Sus	Sus	Zero Reads	No Bloodmeal detected	Multiple Runs, at least one with Sufficient Reads
mosquito-564	Guyana	Culex pipiens complex	Sus/Res	Sus	Zero Reads	No Bloodmeal detected	Zero Reads
mosquito-565	Guyana	Culex pipiens complex	Sus/Res	Sus	Zero Reads	No Bloodmeal detected	Insufficient Reads
mosquito-566	Guyana	Culex pipiens complex	Res	Sus	Insufficient Reads	No Bloodmeal detected	Zero Reads
mosquito-57	Guyana	Culex pipiens complex	Sus	Locus Never Sequenced	Locus Never Sequenced	Locus Never Sequenced	Locus Never Sequenced
mosquito-571	Guyana	Culex pipiens complex	Sus/Res	Sus	Insufficient Reads	No Bloodmeal detected	Insufficient Reads
mosquito-572	Guyana	No Species Typing Assignment	Sus	Sus	Insufficient Reads	Homo sapiens	Insufficient Reads
mosquito-573	Guyana	Culex pipiens complex	Sus	Res	Multiple Runs, at least one with Sufficient Reads	No Bloodmeal detected	Multiple Runs, at least one with Sufficient Reads
mosquito-574	Guyana	Culex pipiens complex	Sus/Res	Sus	Zero Reads	No Bloodmeal detected	Insufficient Reads
mosquito-575	Guyana	Culex pipiens complex	Multiple Runs, at least one with Sufficient Reads	Sus	Insufficient Reads	No Bloodmeal detected	Multiple Runs, at least one with Sufficient Reads
mosquito-576	Guyana	Culex pipiens complex	Sus	Sus	Zero Reads	No Bloodmeal detected	Zero Reads
mosquito-577	Guyana	Culex pipiens complex	Sus/Res	Sus	Zero Reads	No Bloodmeal detected	Zero Reads
mosquito-579	Guyana	Culex pipiens complex	Sus	Sus	Zero Reads	Homo sapiens	Zero Reads
mosquito-58	Guyana	Culex pipiens complex	Sus	Sus	Locus Never Sequenced	Homo sapiens	Zero Reads
mosquito-580	Guyana	Culex pipiens complex	Sus/Res	Sus	Insufficient Reads	No Bloodmeal detected	Insufficient Reads
mosquito-581	Guyana	Culex pipiens complex	Sus	Sus	Insufficient Reads	No Bloodmeal detected	Zero Reads
mosquito-582	Guyana	No Species Typing Assignment	Sus	Insufficient Reads	Insufficient Reads	Homo sapiens	Multiple Runs, at least one with Sufficient Reads
mosquito-584	Guyana	Culex pipiens complex	Res	Insufficient Reads	Zero Reads	Homo sapiens	Zero Reads
mosquito-585	Guyana	Aedes aegypti	Sus	Insufficient Reads	Insufficient Reads	Homo sapiens	Multiple Runs, at least one with Sufficient Reads
mosquito-586	Guyana	Culex pipiens complex	Multiple Runs, at least one with Sufficient Reads	Insufficient Reads	Zero Reads	No Bloodmeal detected	Zero Reads
mosquito-587	Guyana	Culex pipiens complex	Sus/Res	Insufficient Reads	Zero Reads	Homo sapiens	Multiple Runs, at least one with Sufficient Reads
mosquito-588	Guyana	Culex pipiens complex	Sus	Sus	Zero Reads	Homo sapiens	Multiple Runs, at least one with Sufficient Reads
mosquito-589	Guyana	Culex pipiens complex	Res	Sus	Zero Reads	No Bloodmeal detected	Zero Reads
mosquito-59	Guyana	Culex pipiens complex	Insufficient Reads	Insufficient Reads	Locus Never Sequenced	Homo sapiens	Homo sapiens
mosquito-590	Guyana	Culex pipiens complex	Sus	Sus	Insufficient Reads	No Bloodmeal detected	Insufficient Reads
mosquito-591	Guyana	Culex pipiens complex	Sus/Res	Sus	Insufficient Reads	Homo sapiens	Multiple Runs, at least one with Sufficient Reads
mosquito-592	Guyana	Culex pipiens complex	Sus/Res	Sus	Insufficient Reads	No Bloodmeal detected	Zero Reads
mosquito-593	Guyana	Culex pipiens molestus, subspecies	Res	Insufficient Reads	Insufficient Reads	No Bloodmeal detected	Zero Reads
mosquito-594	Guyana	Culex pipiens complex	Sus	Sus	Zero Reads	No Bloodmeal detected	Insufficient Reads
mosquito-595	Guyana	Culex pipiens complex	Res	Sus/Res	Insufficient Reads	No Bloodmeal detected	Zero Reads
mosquito-596	Guyana	Culex pipiens complex	Sus	Sus	Insufficient Reads	Homo sapiens	Zero Reads
mosquito-598	Guyana	Culex pipiens complex	Multiple Runs, at least one with Sufficient Reads	Sus	Zero Reads	Homo sapiens	Multiple Runs, at least one with Sufficient Reads
mosquito-599	Guyana	Culex pipiens complex	Sus	Sus	Zero Reads	No Bloodmeal detected	Zero Reads
mosquito-6	Guyana	Culicidae, family	Sus	Insufficient Reads	Insufficient Reads	No Bloodmeal detected	Insufficient Reads
mosquito-60	Guyana	Culex pipiens complex	Sus/Res	Insufficient Reads	Locus Never Sequenced	Homo sapiens	Multiple Runs, none with Sufficient Reads
mosquito-600	Guyana	Culex pipiens complex	Sus	Sus	Insufficient Reads	No Bloodmeal detected	Zero Reads
mosquito-601	Guyana	Culex pipiens complex	Multiple Runs, at least one with Sufficient Reads	Sus	Zero Reads	No Bloodmeal detected	Zero Reads
mosquito-603	Guyana	Culex pipiens complex	Sus/Res	Sus	Insufficient Reads	No Bloodmeal detected	Insufficient Reads
mosquito-604	Guyana	Culex pipiens complex	Sus/Res	Sus	Insufficient Reads	No Bloodmeal detected	Zero Reads
mosquito-605	Guyana	Culex pipiens complex	Sus/Res	Insufficient Reads	Insufficient Reads	No Bloodmeal detected	Zero Reads
mosquito-606	Guyana	Culex pipiens complex	Sus	Sus	Insufficient Reads	No Bloodmeal detected	Zero Reads
mosquito-607	Guyana	Culex pipiens complex	Multiple Runs, at least one with Sufficient Reads	Insufficient Reads	Zero Reads	Homo sapiens	Insufficient Reads
mosquito-608	Guyana	Culex pipiens complex	Res	Sus	Multiple Runs, at least one with Sufficient Reads	No Bloodmeal detected	Insufficient Reads
mosquito-61	Guyana	Culex pipiens complex	Sus	Sus	Insufficient Reads	No Bloodmeal detected	Insufficient Reads
mosquito-611	Guyana	Culex pipiens complex	Res	Insufficient Reads	Insufficient Reads	No Bloodmeal detected	Insufficient Reads
mosquito-612	Guyana	Culex pipiens complex	Sus	Sus	Zero Reads	No Bloodmeal detected	Zero Reads
mosquito-613	Guyana	Culex pipiens complex	Sus/Res	Sus	Insufficient Reads	Homo sapiens	Multiple Runs, at least one with Sufficient Reads
mosquito-614	Guyana	Culex pipiens complex	Res	Sus	Insufficient Reads	No Bloodmeal detected	Insufficient Reads
mosquito-615	Guyana	Culex pipiens complex	Sus/Res	Sus	Insufficient Reads	No Bloodmeal detected	Multiple Runs, at least one with Sufficient Reads
mosquito-616	Guyana	Culex pipiens complex	Sus	Sus	Insufficient Reads	No Bloodmeal detected	Insufficient Reads
mosquito-617	Guyana	Culex pipiens complex	Sus	Insufficient Reads	Zero Reads	No Bloodmeal detected	Zero Reads
mosquito-618	Guyana	Culex pipiens complex	Res	Sus	Zero Reads	Homo sapiens	Insufficient Reads
mosquito-619	Guyana	Culex pipiens complex	Sus	Sus	Insufficient Reads	No Bloodmeal detected	Multiple Runs, at least one with Sufficient Reads
mosquito-62	Guyana	Culex pipiens complex	Sus/Res	Sus	Locus Never Sequenced	No Bloodmeal detected	Multiple Runs, none with Sufficient Reads
mosquito-620	Guyana	Culex pipiens complex	Sus/Res	Sus	Zero Reads	Homo sapiens	Zero Reads
mosquito-622	Guyana	Culex pipiens complex	Sus/Res	Sus	Insufficient Reads	No Bloodmeal detected	Multiple Runs, at least one with Sufficient Reads
mosquito-623	Guyana	Culex pipiens complex	Sus/Res	Sus	Multiple Runs, at least one with Sufficient Reads	No Bloodmeal detected	Multiple Runs, at least one with Sufficient Reads
mosquito-624	Guyana	Culex pipiens complex	Res	Sus	Zero Reads	Homo sapiens	Insufficient Reads
mosquito-625	Guyana	Culex pipiens complex	Sus/Res	Sus	Insufficient Reads	No Bloodmeal detected	Zero Reads
mosquito-626	Guyana	Culicidae, family	Sus	Sus	Insufficient Reads	No Bloodmeal detected	Insufficient Reads
mosquito-627	Guyana	Culicinae, subfamily	Sus	Sus	Insufficient Reads	Homo sapiens	Multiple Runs, at least one with Sufficient Reads
mosquito-628	Guyana	Culicinae, subfamily	Sus	Sus	Insufficient Reads	Homo sapiens	Insufficient Reads
mosquito-629	Guyana	Culicinae, subfamily	Sus	Sus	Insufficient Reads	No Bloodmeal detected	Insufficient Reads
mosquito-63	Guyana	Culex pipiens complex	Sus	Sus	Locus Never Sequenced	Homo sapiens	Homo sapiens
mosquito-630	Guyana	Culicinae, subfamily	Sus	Sus	Insufficient Reads	No Bloodmeal detected	Insufficient Reads
mosquito-631	Guyana	Culicinae, subfamily	Sus	Sus	Insufficient Reads	No Bloodmeal detected	Insufficient Reads
mosquito-632	Guyana	Culicinae, subfamily	Sus	Sus	Insufficient Reads	Homo sapiens	Multiple Runs, at least one with Sufficient Reads
mosquito-635	Guyana	Culicinae, subfamily	Sus	Sus	Multiple Runs, at least one with Sufficient Reads	Homo sapiens	Multiple Runs, at least one with Sufficient Reads
mosquito-636	Guyana	Culicidae, family	Sus	Sus	Insufficient Reads	No Bloodmeal detected	Insufficient Reads
mosquito-637	Guyana	Culex pipiens complex	Insufficient Reads	Sus	Zero Reads	No Bloodmeal detected	Insufficient Reads
mosquito-638	Guyana	Culex, genus	Sus	Sus	Zero Reads	No Bloodmeal detected	Zero Reads
mosquito-64	Guyana	Culex pipiens complex	Res	Sus	Locus Never Sequenced	Homo sapiens	Zero Reads
mosquito-640	Guyana	Culicinae, subfamily	Sus	Sus	Insufficient Reads	No Bloodmeal detected	Insufficient Reads
mosquito-641	Guyana	Culicinae, subfamily	Sus	Sus	Insufficient Reads	No Bloodmeal detected	Zero Reads
mosquito-642	Guyana	Culicinae, subfamily	Sus	Sus	Insufficient Reads	Homo sapiens	Insufficient Reads
mosquito-643	Guyana	Culex pipiens complex	Sus/Res	Sus	Zero Reads	No Bloodmeal detected	Insufficient Reads
mosquito-644	Guyana	Culicidae, family	Sus	Sus	Insufficient Reads	Homo sapiens	Multiple Runs, at least one with Sufficient Reads
mosquito-646	Guyana	Culex, genus	Sus	Sus	Insufficient Reads	No Bloodmeal detected	Zero Reads
mosquito-647	Guyana	Culicinae, subfamily	Sus	Sus	Insufficient Reads	Homo sapiens	Insufficient Reads
mosquito-648	Guyana	Culicinae, subfamily	Sus	Sus	Insufficient Reads	Homo sapiens	Insufficient Reads
mosquito-649	Guyana	Culex, genus	Sus	No kmer found	Insufficient Reads	No Bloodmeal detected	Insufficient Reads
mosquito-65	Guyana	Culex pipiens complex	Sus/Res	Sus	Locus Never Sequenced	Homo sapiens	Zero Reads
mosquito-650	Guyana	Culicinae, subfamily	Sus	Sus	Insufficient Reads	No Bloodmeal detected	Insufficient Reads
mosquito-651	Guyana	Culicidae, family	Sus	Sus	Insufficient Reads	No Bloodmeal detected	Zero Reads
mosquito-652	Guyana	No Species Typing Assignment	Sus	Sus	Insufficient Reads	Homo sapiens	Multiple Runs, at least one with Sufficient Reads
mosquito-653	Guyana	Culicidae, family	Sus	Sus	Insufficient Reads	No Bloodmeal detected	Zero Reads
mosquito-654	Guyana	Culicinae, subfamily	Sus	Sus	Insufficient Reads	No Bloodmeal detected	Zero Reads
mosquito-655	Guyana	Culex pipiens complex	Multiple Runs, at least one with Sufficient Reads	Insufficient Reads	Zero Reads	No Bloodmeal detected	Insufficient Reads
mosquito-656	Guyana	No Species Typing Assignment	Multiple Runs, at least one with Sufficient Reads	Sus	Zero Reads	Homo sapiens	Multiple Runs, at least one with Sufficient Reads
mosquito-658	Guyana	Culex, genus	Sus	Sus	Zero Reads	Homo sapiens	Zero Reads
mosquito-659	Guyana	No Species Typing Assignment	Multiple Runs, none with Sufficient Reads	Sus	Zero Reads	No Bloodmeal detected	Zero Reads
mosquito-66	Guyana	Culex pipiens complex	Sus/Res	Sus	Locus Never Sequenced	Homo sapiens	Multiple Runs, none with Sufficient Reads
mosquito-660	Guyana	Culex, genus	Multiple Runs, at least one with Sufficient Reads	Sus	Zero Reads	No Bloodmeal detected	Insufficient Reads
mosquito-662	Guyana	No Species Typing Assignment	Insufficient Reads	Multiple Runs, at least one with Sufficient Reads	Zero Reads	No Bloodmeal detected	Zero Reads
mosquito-664	Guyana	Culex, genus	Sus	Sus	Zero Reads	No Bloodmeal detected	Insufficient Reads
mosquito-666	Guyana	Culex pipiens complex	Sus	Sus	Insufficient Reads	No Bloodmeal detected	Insufficient Reads
mosquito-667	Guyana	Culex pipiens complex	Sus	Sus	Insufficient Reads	No Bloodmeal detected	Multiple Runs, at least one with Sufficient Reads
mosquito-668	Guyana	Culex pipiens complex	Sus	Sus	Insufficient Reads	No Bloodmeal detected	Insufficient Reads
mosquito-669	Guyana	Culex pipiens complex	Sus	Sus	Insufficient Reads	Homo sapiens	Insufficient Reads
mosquito-67	Guyana	Culex pipiens complex	Sus	Sus	Locus Never Sequenced	Homo sapiens	Multiple Runs, none with Sufficient Reads
mosquito-670	Guyana	Culex pipiens complex	Sus	Sus	Zero Reads	No Bloodmeal detected	Zero Reads
mosquito-671	Guyana	Culex pipiens complex	Sus	Insufficient Reads	Insufficient Reads	Homo sapiens	Multiple Runs, at least one with Sufficient Reads
mosquito-672	Guyana	Culex pipiens complex	Res	Sus	Insufficient Reads	No Bloodmeal detected	Insufficient Reads
mosquito-673	Guyana	Culex pipiens complex	Res	Sus	Insufficient Reads	Homo sapiens	Insufficient Reads
mosquito-674	Guyana	Culicidae, family	Multiple Runs, at least one with Sufficient Reads	Sus	Insufficient Reads	No Bloodmeal detected	Insufficient Reads
mosquito-675	Guyana	Culex pipiens complex	Sus/Res	Sus	Zero Reads	No Bloodmeal detected	Insufficient Reads
mosquito-677	Guyana	Culex pipiens complex	Sus	Sus	Insufficient Reads	No Bloodmeal detected	Insufficient Reads
mosquito-68	Guyana	Culex pipiens complex	Sus/Res	Locus Never Sequenced	Locus Never Sequenced	Locus Never Sequenced	Locus Never Sequenced
mosquito-680	Guyana	Culex pipiens complex	Sus/Res	Sus	Multiple Runs, at least one with Sufficient Reads	No Bloodmeal detected	Multiple Runs, at least one with Sufficient Reads
mosquito-681	Guyana	Culex pipiens complex	Sus/Res	Sus	Insufficient Reads	No Bloodmeal detected	Multiple Runs, at least one with Sufficient Reads
mosquito-682	Guyana	Culex pipiens complex	Sus/Res	Sus	Insufficient Reads	No Bloodmeal detected	Insufficient Reads
mosquito-683	Guyana	Culex pipiens complex	Sus	Sus	Insufficient Reads	No Bloodmeal detected	Insufficient Reads
mosquito-684	Guyana	Culex pipiens complex	Sus	Sus	Insufficient Reads	No Bloodmeal detected	Multiple Runs, at least one with Sufficient Reads
mosquito-685	Guyana	Culex pipiens complex	Res	Sus	Insufficient Reads	No Bloodmeal detected	Multiple Runs, at least one with Sufficient Reads
mosquito-686	Guyana	Culex pipiens complex	Sus	Sus	Insufficient Reads	No Bloodmeal detected	Insufficient Reads
mosquito-687	Guyana	Culex pipiens complex	Sus	Insufficient Reads	Zero Reads	No Bloodmeal detected	Insufficient Reads
mosquito-688	Guyana	Culex pipiens complex	Sus/Res	Sus	Insufficient Reads	No Bloodmeal detected	Zero Reads
mosquito-69	Guyana	Culex pipiens complex	Sus	Locus Never Sequenced	Locus Never Sequenced	Locus Never Sequenced	Locus Never Sequenced
mosquito-690	Guyana	Culex pipiens complex	Sus	Sus/Res	Insufficient Reads	No Bloodmeal detected	Insufficient Reads
mosquito-691	Guyana	Culex pipiens complex	Sus	Insufficient Reads	Zero Reads	No Bloodmeal detected	Zero Reads
mosquito-692	Guyana	Culex pipiens complex	Sus	Sus	Zero Reads	No Bloodmeal detected	Insufficient Reads
mosquito-693	Guyana	Culex pipiens complex	Sus	Sus	Zero Reads	No Bloodmeal detected	Insufficient Reads
mosquito-694	Guyana	Culex pipiens complex	Sus	Sus	Insufficient Reads	No Bloodmeal detected	Insufficient Reads
mosquito-695	Guyana	Culex pipiens complex	Multiple Runs, at least one with Sufficient Reads	Insufficient Reads	Insufficient Reads	No Bloodmeal detected	Zero Reads
mosquito-698	Guyana	No Species Typing Assignment	Sus	Sus	Zero Reads	No Bloodmeal detected	Insufficient Reads
mosquito-7	Guyana	Culicidae, family	Sus	Insufficient Reads	Locus Never Sequenced	No Bloodmeal detected	Zero Reads
mosquito-70	Guyana	Culex pipiens complex	Sus/Res	Sus	Insufficient Reads	No Bloodmeal detected	Insufficient Reads
mosquito-700	Guyana	No Species Typing Assignment	Sus	Sus	Insufficient Reads	No Bloodmeal detected	Insufficient Reads
mosquito-701	Guyana	Culex pipiens complex	Sus/Res	Sus	Insufficient Reads	No Bloodmeal detected	Zero Reads
mosquito-702	Guyana	Culex pipiens complex	Sus	Sus	Insufficient Reads	No Bloodmeal detected	Insufficient Reads
mosquito-703	Guyana	Culex pipiens complex	Multiple Runs, at least one with Sufficient Reads	Sus	Insufficient Reads	Homo sapiens	Insufficient Reads
mosquito-704	Guyana	Culex pipiens complex	Sus	Sus	Multiple Runs, at least one with Sufficient Reads	No Bloodmeal detected	Multiple Runs, at least one with Sufficient Reads
mosquito-705	Guyana	Culex pipiens complex	Sus/Res	Sus	Insufficient Reads	No Bloodmeal detected	Multiple Runs, at least one with Sufficient Reads
mosquito-707	Guyana	Culex pipiens complex	Sus	Sus	Zero Reads	No Bloodmeal detected	Insufficient Reads
mosquito-708	Guyana	Culex pipiens complex	Sus	Sus	Zero Reads	No Bloodmeal detected	Insufficient Reads
mosquito-709	Guyana	Culex pipiens complex	Sus	Sus	Zero Reads	No Bloodmeal detected	Zero Reads
mosquito-71	Guyana	Culex pipiens complex	Sus	Sus	Locus Never Sequenced	No Bloodmeal detected	Zero Reads
mosquito-710	Guyana	Culex pipiens complex	Sus	Sus	Zero Reads	No Bloodmeal detected	Insufficient Reads
mosquito-712	Guyana	Culex pipiens complex	Sus	Insufficient Reads	Multiple Runs, at least one with Sufficient Reads	No Bloodmeal detected	Insufficient Reads
mosquito-713	Guyana	Culex pipiens complex	Sus/Res	Sus	Insufficient Reads	Homo sapiens	Insufficient Reads
mosquito-714	Guyana	Culex pipiens complex	Sus	Sus	Zero Reads	No Bloodmeal detected	Insufficient Reads
mosquito-715	Guyana	Culex pipiens complex	Sus/Res	Sus	Insufficient Reads	No Bloodmeal detected	Insufficient Reads
mosquito-716	Guyana	Culex pipiens complex	Sus	Sus	Zero Reads	Homo sapiens	Multiple Runs, at least one with Sufficient Reads
mosquito-717	Guyana	Culex pipiens complex	Sus	Sus	Insufficient Reads	No Bloodmeal detected	Multiple Runs, at least one with Sufficient Reads
mosquito-719	Guyana	Culex pipiens complex	Sus	Insufficient Reads	Zero Reads	Homo sapiens	Zero Reads
mosquito-72	Guyana	Culex pipiens complex	Sus/Res	Insufficient Reads	Locus Never Sequenced	No Bloodmeal detected	Zero Reads
mosquito-720	Guyana	Culex pipiens complex	Sus/Res	Sus	Insufficient Reads	No Bloodmeal detected	Insufficient Reads
mosquito-721	Guyana	Culex pipiens complex	Sus	Sus	Multiple Runs, at least one with Sufficient Reads	No Bloodmeal detected	Insufficient Reads
mosquito-722	Guyana	Culex pipiens complex	Sus/Res	Sus	Insufficient Reads	No Bloodmeal detected	Insufficient Reads
mosquito-723	Guyana	Culex pipiens complex	Sus	Sus	Multiple Runs, at least one with Sufficient Reads	No Bloodmeal detected	Zero Reads
mosquito-724	Guyana	Culex pipiens complex	Sus/Res	Insufficient Reads	Zero Reads	No Bloodmeal detected	Zero Reads
mosquito-725	Guyana	Culex pipiens complex	Sus	Sus	Multiple Runs, at least one with Sufficient Reads	No Bloodmeal detected	Zero Reads
mosquito-726	Guyana	Culex pipiens complex	Res	Sus	Zero Reads	No Bloodmeal detected	Zero Reads
mosquito-727	Guyana	Culex pipiens complex	Sus/Res	Sus	Insufficient Reads	No Bloodmeal detected	Insufficient Reads
mosquito-728	Guyana	Culex pipiens complex	Multiple Runs, at least one with Sufficient Reads	Sus	Multiple Runs, at least one with Sufficient Reads	No Bloodmeal detected	Insufficient Reads
mosquito-729	Guyana	Culex pipiens complex	Sus/Res	Sus	Multiple Runs, at least one with Sufficient Reads	No Bloodmeal detected	Zero Reads
mosquito-73	Guyana	Culex pipiens complex	Sus/Res	Insufficient Reads	Locus Never Sequenced	No Bloodmeal detected	Multiple Runs, none with Sufficient Reads
mosquito-730	Guyana	Culex pipiens complex	Sus/Res	Sus	Insufficient Reads	Homo sapiens	Multiple Runs, at least one with Sufficient Reads
mosquito-731	Guyana	Culex pipiens complex	Sus	Sus	Insufficient Reads	No Bloodmeal detected	Zero Reads
mosquito-732	Guyana	Culex pipiens complex	Res	Sus	Insufficient Reads	No Bloodmeal detected	Multiple Runs, at least one with Sufficient Reads
mosquito-733	Guyana	Culex pipiens complex	Sus/Res	Sus	Multiple Runs, at least one with Sufficient Reads	No Bloodmeal detected	Multiple Runs, at least one with Sufficient Reads
mosquito-734	Guyana	Culex pipiens complex	Sus/Res	Sus	Insufficient Reads	No Bloodmeal detected	Multiple Runs, at least one with Sufficient Reads
mosquito-735	Guyana	Culex pipiens complex	Sus	Sus	Insufficient Reads	No Bloodmeal detected	Multiple Runs, at least one with Sufficient Reads
mosquito-737	Guyana	Culex pipiens complex	Sus	Sus	Insufficient Reads	No Bloodmeal detected	Insufficient Reads
mosquito-738	Guyana	Culex pipiens complex	Sus	Sus	Zero Reads	No Bloodmeal detected	Insufficient Reads
mosquito-739	Guyana	Culex pipiens complex	Res	Sus	Zero Reads	No Bloodmeal detected	Zero Reads
mosquito-74	Guyana	Culex pipiens complex	No kmer found	Insufficient Reads	Locus Never Sequenced	No Bloodmeal detected	Zero Reads
mosquito-740	Guyana	Culex pipiens complex	Sus	Insufficient Reads	Zero Reads	No Bloodmeal detected	Insufficient Reads
mosquito-741	Guyana	Culex pipiens complex	Res	Sus	Zero Reads	Homo sapiens	Insufficient Reads
mosquito-742	Guyana	Culex pipiens complex	Sus	Insufficient Reads	Zero Reads	No Bloodmeal detected	Multiple Runs, at least one with Sufficient Reads
mosquito-743	Guyana	Culex pipiens complex	Sus	Sus	Multiple Runs, at least one with Sufficient Reads	No Bloodmeal detected	Zero Reads
mosquito-744	Guyana	Culex pipiens complex	Res	Sus	Insufficient Reads	No Bloodmeal detected	Insufficient Reads
mosquito-745	Guyana	Culex pipiens complex	Sus	Sus	Zero Reads	No Bloodmeal detected	Multiple Runs, at least one with Sufficient Reads
mosquito-746	Guyana	Culex pipiens complex	Res	Sus	Insufficient Reads	No Bloodmeal detected	Zero Reads
mosquito-747	Guyana	Culex pipiens complex	Sus	Sus	Zero Reads	No Bloodmeal detected	Zero Reads
mosquito-748	Guyana	Culex pipiens complex	Sus	Sus	Zero Reads	No Bloodmeal detected	Zero Reads
mosquito-749	Guyana	Culex pipiens complex	Sus	Sus	Zero Reads	No Bloodmeal detected	Insufficient Reads
mosquito-75	Guyana	Culex pipiens complex	Sus	Zero Reads	Locus Never Sequenced	No Bloodmeal detected	Multiple Runs, none with Sufficient Reads
mosquito-750	Guyana	Culex pipiens complex	Sus/Res	Sus	Insufficient Reads	No Bloodmeal detected	Multiple Runs, at least one with Sufficient Reads
mosquito-751	Guyana	Culex pipiens complex	Sus/Res	Insufficient Reads	Zero Reads	No Bloodmeal detected	Zero Reads
mosquito-754	Guyana	Culex pipiens complex	Sus	Sus	Insufficient Reads	No Bloodmeal detected	Multiple Runs, at least one with Sufficient Reads
mosquito-755	Guyana	Culex pipiens complex	Sus/Res	Sus	Insufficient Reads	Homo sapiens	Insufficient Reads
mosquito-756	Guyana	Culex pipiens complex	Sus	Sus	Multiple Runs, at least one with Sufficient Reads	No Bloodmeal detected	Insufficient Reads
mosquito-757	Guyana	Culex pipiens complex	Res	Sus	Zero Reads	No Bloodmeal detected	Insufficient Reads
mosquito-758	Guyana	Culex pipiens complex	Sus/Res	Sus	Insufficient Reads	No Bloodmeal detected	Multiple Runs, at least one with Sufficient Reads
mosquito-759	Guyana	Culex pipiens complex	Sus	Sus	Zero Reads	No Bloodmeal detected	Zero Reads
mosquito-76	Guyana	Culex pipiens complex	Sus/Res	Sus	Locus Never Sequenced	No Bloodmeal detected	Zero Reads
mosquito-760	Guyana	Culex pipiens complex	Sus	Sus	Zero Reads	No Bloodmeal detected	Insufficient Reads
mosquito-761	Guyana	Culex pipiens complex	Sus	Sus	Zero Reads	No Bloodmeal detected	Multiple Runs, at least one with Sufficient Reads
mosquito-762	Guyana	Culex pipiens complex	Locus Never Sequenced	Sus	Insufficient Reads	Homo sapiens	Zero Reads
mosquito-764	Guyana	Culex pipiens complex	Sus/Res	Sus	Insufficient Reads	No Bloodmeal detected	Multiple Runs, at least one with Sufficient Reads
mosquito-765	Guyana	Culex pipiens complex	Sus	Sus	Multiple Runs, at least one with Sufficient Reads	No Bloodmeal detected	Multiple Runs, at least one with Sufficient Reads
mosquito-767	Guyana	Culex pipiens complex	Sus/Res	Sus	Insufficient Reads	No Bloodmeal detected	Insufficient Reads
mosquito-768	Guyana	No Species Typing Assignment	Sus	Sus	Zero Reads	No Bloodmeal detected	Zero Reads
mosquito-769	Guyana	Culex pipiens complex	Sus/Res	Sus	Zero Reads	No Bloodmeal detected	Zero Reads
mosquito-77	Guyana	Culex pipiens complex	Sus	Sus	Locus Never Sequenced	No Bloodmeal detected	Multiple Runs, none with Sufficient Reads
mosquito-770	Guyana	Culex pipiens complex	Sus	Sus	Zero Reads	No Bloodmeal detected	Zero Reads
mosquito-771	Guyana	Culex pipiens complex	Sus/Res	Sus	Insufficient Reads	No Bloodmeal detected	Insufficient Reads
mosquito-772	Guyana	Culex pipiens complex	Res	Sus	Multiple Runs, at least one with Sufficient Reads	Homo sapiens	Insufficient Reads
mosquito-773	Guyana	Culex pipiens complex	Sus/Res	Sus	Insufficient Reads	Homo sapiens	Multiple Runs, at least one with Sufficient Reads
mosquito-774	Guyana	Culex pipiens complex	Sus	Insufficient Reads	Zero Reads	No Bloodmeal detected	Zero Reads
mosquito-775	Guyana	Culex pipiens complex	Res	Sus	Zero Reads	No Bloodmeal detected	Zero Reads
mosquito-776	Guyana	Culex pipiens complex	Sus/Res	Sus	Multiple Runs, at least one with Sufficient Reads	No Bloodmeal detected	Insufficient Reads
mosquito-777	Guyana	Culex pipiens complex	Sus	Sus	Zero Reads	No Bloodmeal detected	Zero Reads
mosquito-778	Guyana	Culex pipiens complex	Sus/Res	Sus	Insufficient Reads	No Bloodmeal detected	Insufficient Reads
mosquito-779	Guyana	Culex pipiens complex	Sus/Res	Sus	Insufficient Reads	No Bloodmeal detected	Multiple Runs, at least one with Sufficient Reads
mosquito-78	Guyana	Culex pipiens complex	Sus	Insufficient Reads	Locus Never Sequenced	No Bloodmeal detected	Zero Reads
mosquito-780	Guyana	Culex pipiens complex	Sus	Sus	Insufficient Reads	No Bloodmeal detected	Multiple Runs, at least one with Sufficient Reads
mosquito-781	Guyana	Culex pipiens complex	Sus	Sus	Insufficient Reads	Homo sapiens	Multiple Runs, at least one with Sufficient Reads
mosquito-782	Guyana	Culex pipiens complex	Res	Sus	Insufficient Reads	No Bloodmeal detected	Zero Reads
mosquito-783	Guyana	Culex pipiens complex	Res	Sus	Insufficient Reads	No Bloodmeal detected	Zero Reads
mosquito-784	Guyana	Culex pipiens complex	Sus	Sus	Insufficient Reads	No Bloodmeal detected	Insufficient Reads
mosquito-785	Guyana	Culex pipiens complex	Res	Sus	Zero Reads	No Bloodmeal detected	Multiple Runs, at least one with Sufficient Reads
mosquito-786	Guyana	Culex pipiens complex	Sus	Sus	Zero Reads	No Bloodmeal detected	Multiple Runs, at least one with Sufficient Reads
mosquito-787	Guyana	Culex pipiens complex	Sus	Sus	Zero Reads	No Bloodmeal detected	Insufficient Reads
mosquito-788	Guyana	Culex pipiens complex	Res	Sus	Insufficient Reads	No Bloodmeal detected	Insufficient Reads
mosquito-789	Guyana	Culex pipiens complex	Sus	Sus	Multiple Runs, at least one with Sufficient Reads	Homo sapiens	Insufficient Reads
mosquito-79	Guyana	Culex pipiens complex	Res	Sus	Locus Never Sequenced	Homo sapiens	Homo sapiens
mosquito-790	Guyana	Culex pipiens complex	Sus	Sus	Multiple Runs, at least one with Sufficient Reads	Homo sapiens	Multiple Runs, at least one with Sufficient Reads
mosquito-791	Guyana	Culex pipiens complex	Sus	Sus	Zero Reads	No Bloodmeal detected	Zero Reads
mosquito-792	Guyana	Culex pipiens complex	Res	Sus	Insufficient Reads	Homo sapiens	Multiple Runs, at least one with Sufficient Reads
mosquito-793	Guyana	Culex pipiens complex	Sus	Sus	Zero Reads	Homo sapiens	Multiple Runs, at least one with Sufficient Reads
mosquito-794	Guyana	Culex pipiens complex	Sus	Sus	Insufficient Reads	Homo sapiens	Multiple Runs, at least one with Sufficient Reads
mosquito-795	Guyana	Culex pipiens complex	Res	Sus	Insufficient Reads	No Bloodmeal detected	Multiple Runs, at least one with Sufficient Reads
mosquito-796	Guyana	Culex pipiens complex	Sus	Sus	Multiple Runs, at least one with Sufficient Reads	Homo sapiens	Multiple Runs, at least one with Sufficient Reads
mosquito-797	Guyana	Culex pipiens complex	Sus/Res	Sus	Insufficient Reads	No Bloodmeal detected	Insufficient Reads
mosquito-798	Guyana	Culex pipiens complex	Locus Never Sequenced	Sus	Insufficient Reads	No Bloodmeal detected	Insufficient Reads
mosquito-799	Guyana	Culex pipiens complex	Sus	Sus	Zero Reads	No Bloodmeal detected	Insufficient Reads
mosquito-8	Guyana	Culex pipiens complex	Sus	Locus Never Sequenced	Locus Never Sequenced	Locus Never Sequenced	Locus Never Sequenced
mosquito-80	Guyana	Culex pipiens complex	Res	Locus Never Sequenced	Locus Never Sequenced	Locus Never Sequenced	Locus Never Sequenced
mosquito-800	Guyana	Culex pipiens complex	Sus	Sus	Zero Reads	No Bloodmeal detected	Zero Reads
mosquito-801	Guyana	Culex pipiens complex	Sus/Res	Sus	Zero Reads	No Bloodmeal detected	Multiple Runs, at least one with Sufficient Reads
mosquito-802	Guyana	Culex pipiens complex	Res	Sus	Zero Reads	Homo sapiens	Multiple Runs, at least one with Sufficient Reads
mosquito-803	Guyana	Culex pipiens complex	Sus	Sus	Insufficient Reads	Homo sapiens	Multiple Runs, at least one with Sufficient Reads
mosquito-804	Guyana	Culex pipiens complex	Insufficient Reads	Sus	Zero Reads	No Bloodmeal detected	Insufficient Reads
mosquito-805	Guyana	Culex pipiens complex	Sus	Sus	Zero Reads	Homo sapiens	Multiple Runs, at least one with Sufficient Reads
mosquito-806	Guyana	Culex pipiens complex	Sus	Sus	Insufficient Reads	No Bloodmeal detected	Multiple Runs, at least one with Sufficient Reads
mosquito-807	Guyana	Culex pipiens complex	Sus/Res	Sus	Insufficient Reads	No Bloodmeal detected	Insufficient Reads
mosquito-808	Guyana	Culex pipiens complex	Sus	Sus	Insufficient Reads	Homo sapiens	Multiple Runs, at least one with Sufficient Reads
mosquito-809	Guyana	Culex pipiens complex	Sus	Sus	Insufficient Reads	Homo sapiens	Multiple Runs, at least one with Sufficient Reads
mosquito-81	Guyana	Culex pipiens complex	Sus	Locus Never Sequenced	Locus Never Sequenced	Locus Never Sequenced	Locus Never Sequenced
mosquito-810	Guyana	Culex pipiens complex	Sus	Sus	Zero Reads	No Bloodmeal detected	Insufficient Reads
mosquito-811	Guyana	Culex pipiens complex	Insufficient Reads	Sus	Zero Reads	No Bloodmeal detected	Multiple Runs, at least one with Sufficient Reads
mosquito-812	Guyana	Culex pipiens complex	Sus/Res	Sus	Insufficient Reads	Homo sapiens	Multiple Runs, at least one with Sufficient Reads
mosquito-813	Guyana	Culex pipiens complex	Res	Sus	Zero Reads	No Bloodmeal detected	Insufficient Reads
mosquito-814	Guyana	Culex pipiens complex	Sus/Res	Sus	Insufficient Reads	No Bloodmeal detected	Multiple Runs, at least one with Sufficient Reads
mosquito-815	Guyana	Culex pipiens complex	Sus	Sus	Zero Reads	No Bloodmeal detected	Multiple Runs, at least one with Sufficient Reads
mosquito-816	Guyana	Culex pipiens complex	Res	Sus	Zero Reads	No Bloodmeal detected	Multiple Runs, at least one with Sufficient Reads
mosquito-817	Guyana	Culex pipiens complex	Sus	Sus	Insufficient Reads	No Bloodmeal detected	Zero Reads
mosquito-818	Guyana	Culex pipiens complex	Insufficient Reads	Sus	Zero Reads	No Bloodmeal detected	Insufficient Reads
mosquito-819	Guyana	Culex pipiens complex	Sus	Sus	Multiple Runs, at least one with Sufficient Reads	No Bloodmeal detected	Zero Reads
mosquito-82	Guyana	Culex pipiens complex	Sus	Sus	Locus Never Sequenced	No Bloodmeal detected	Multiple Runs, none with Sufficient Reads
mosquito-820	Guyana	Culicidae, family	Sus	No kmer found	Insufficient Reads	No Bloodmeal detected	Multiple Runs, at least one with Sufficient Reads
mosquito-821	Guyana	Culex pipiens complex	Sus	Locus Never Sequenced	Locus Never Sequenced	No Bloodmeal detected	Locus Never Sequenced
mosquito-822	Guyana	Culex pipiens complex	Sus/Res	Sus	Insufficient Reads	No Bloodmeal detected	Insufficient Reads
mosquito-823	Guyana	Culex pipiens complex	Sus	Sus	Insufficient Reads	No Bloodmeal detected	Multiple Runs, at least one with Sufficient Reads
mosquito-824	Guyana	Culex pipiens complex	Sus	Multiple Runs, at least one with Sufficient Reads	Zero Reads	No Bloodmeal detected	Insufficient Reads
mosquito-825	Guyana	Culex pipiens complex	Sus/Res	Sus	Zero Reads	No Bloodmeal detected	Multiple Runs, at least one with Sufficient Reads
mosquito-826	Guyana	Culex pipiens complex	Sus	Sus	Zero Reads	No Bloodmeal detected	Zero Reads
mosquito-827	Guyana	Culex pipiens complex	Sus/Res	Sus	Insufficient Reads	Homo sapiens	Multiple Runs, at least one with Sufficient Reads
mosquito-828	Guyana	Culex pipiens complex	Sus	Sus/Res	Zero Reads	No Bloodmeal detected	Insufficient Reads
mosquito-829	Guyana	Culex pipiens complex	Sus	Sus	Zero Reads	No Bloodmeal detected	Insufficient Reads
mosquito-830	Guyana	Culex pipiens complex	Res	Insufficient Reads	Zero Reads	No Bloodmeal detected	Insufficient Reads
mosquito-831	Guyana	Culex pipiens complex	Sus	Sus	Multiple Runs, at least one with Sufficient Reads	No Bloodmeal detected	Zero Reads
mosquito-832	Guyana	Culex pipiens complex	Sus	Sus	Multiple Runs, at least one with Sufficient Reads	Homo sapiens	Multiple Runs, at least one with Sufficient Reads
mosquito-834	Guyana	Culex pipiens complex	Sus	Sus	Insufficient Reads	No Bloodmeal detected	Multiple Runs, at least one with Sufficient Reads
mosquito-835	Guyana	Culex pipiens complex	Sus/Res	Sus	Insufficient Reads	No Bloodmeal detected	Insufficient Reads
mosquito-836	Guyana	Culex pipiens complex	Sus	Sus	Insufficient Reads	No Bloodmeal detected	Zero Reads
mosquito-837	Guyana	Culex pipiens complex	Insufficient Reads	Sus	Insufficient Reads	No Bloodmeal detected	Insufficient Reads
mosquito-838	Guyana	Culex pipiens complex	Insufficient Reads	Sus	Zero Reads	No Bloodmeal detected	Zero Reads
mosquito-839	Guyana	Culex pipiens complex	Sus	Sus	Zero Reads	No Bloodmeal detected	Multiple Runs, at least one with Sufficient Reads
mosquito-84	Guyana	Culex pipiens complex	Sus	Sus	Locus Never Sequenced	No Bloodmeal detected	Zero Reads
mosquito-840	Guyana	Culex pipiens complex	Insufficient Reads	Sus	Zero Reads	No Bloodmeal detected	Insufficient Reads
mosquito-841	Guyana	Culex pipiens complex	Sus	Sus	Insufficient Reads	No Bloodmeal detected	Insufficient Reads
mosquito-842	Guyana	Culex pipiens complex	Sus	Insufficient Reads	Zero Reads	No Bloodmeal detected	Insufficient Reads
mosquito-843	Guyana	Culex pipiens complex	Sus/Res	Sus	Multiple Runs, at least one with Sufficient Reads	No Bloodmeal detected	Insufficient Reads
mosquito-844	Guyana	Culex pipiens complex	Insufficient Reads	Sus	Insufficient Reads	Homo sapiens	Multiple Runs, at least one with Sufficient Reads
mosquito-846	Guyana	Culex pipiens complex	Sus	Sus	Zero Reads	No Bloodmeal detected	Insufficient Reads
mosquito-847	Guyana	Culex pipiens complex	Sus	Sus	Zero Reads	No Bloodmeal detected	Insufficient Reads
mosquito-848	Guyana	Culex pipiens complex	Multiple Runs, none with Sufficient Reads	Sus	Multiple Runs, none with Sufficient Reads	No Bloodmeal detected	Insufficient Reads
mosquito-849	Guyana	No Species Typing Assignment	Zero Reads	Sus	Zero Reads	No Bloodmeal detected	Homo sapiens
mosquito-85	Guyana	Culex pipiens complex	Sus/Res	Sus/Res	Insufficient Reads	No Bloodmeal detected	Insufficient Reads
mosquito-851	Guyana	No Species Typing Assignment	Multiple Runs, none with Sufficient Reads	Sus	Multiple Runs, none with Sufficient Reads	No Bloodmeal detected	Homo sapiens
mosquito-852	Guyana	Culex pipiens complex	Sus	Sus/Res	Multiple Runs, none with Sufficient Reads	No Bloodmeal detected	Insufficient Reads
mosquito-854	Guyana	No Species Typing Assignment	Multiple Runs, none with Sufficient Reads	Sus	Zero Reads	No Bloodmeal detected	Sus scrofa
mosquito-855	Guyana	No Species Typing Assignment	Zero Reads	Sus	Zero Reads	No Bloodmeal detected	Homo sapiens
mosquito-856	Guyana	Culex pipiens complex	Multiple Runs, none with Sufficient Reads	Insufficient Reads	Zero Reads	No Bloodmeal detected	Zero Reads
mosquito-858	Guyana	No Species Typing Assignment	Multiple Runs, none with Sufficient Reads	Sus	Multiple Runs, none with Sufficient Reads	No Bloodmeal detected	Homo sapiens
mosquito-859	Guyana	Culex pipiens complex	Multiple Runs, none with Sufficient Reads	Sus	Myrtaceae	No Bloodmeal detected	Multiple Runs, at least one with Sufficient Reads
mosquito-86	Guyana	Culex pipiens complex	Res	Insufficient Reads	Urticaceae	No Bloodmeal detected	Multiple Runs, at least one with Sufficient Reads
mosquito-860	Guyana	Culex pipiens complex	Multiple Runs, none with Sufficient Reads	Sus	Multiple Runs, none with Sufficient Reads	No Bloodmeal detected	Multiple Runs, none with Sufficient Reads
mosquito-861	Guyana	Culex pipiens complex	Multiple Runs, none with Sufficient Reads	Sus	Multiple Runs, none with Sufficient Reads	Homo sapiens	Insufficient Reads
mosquito-862	Guyana	Culex pipiens complex	Multiple Runs, none with Sufficient Reads	Sus	Multiple Runs, none with Sufficient Reads	No Bloodmeal detected	Insufficient Reads
mosquito-863	Guyana	Culex pipiens complex	Sus	Sus	Multiple Runs, none with Sufficient Reads	Homo sapiens	Insufficient Reads
mosquito-864	Guyana	Culex pipiens complex	Multiple Runs, none with Sufficient Reads	Zero Reads	Zero Reads	No Bloodmeal detected	Zero Reads
mosquito-865	Guyana	Culex pipiens complex	Multiple Runs, none with Sufficient Reads	Sus	Multiple Runs, none with Sufficient Reads	No Bloodmeal detected	Insufficient Reads
mosquito-866	Guyana	Culex pipiens complex	Multiple Runs, none with Sufficient Reads	Sus	Multiple Runs, none with Sufficient Reads	Homo sapiens	Insufficient Reads
mosquito-867	Guyana	Culex pipiens complex	Multiple Runs, none with Sufficient Reads	Sus	Zero Reads	No Bloodmeal detected	Zero Reads
mosquito-868	Guyana	No Species Typing Assignment	Multiple Runs, none with Sufficient Reads	Sus	Zero Reads	No Bloodmeal detected	Homo sapiens
mosquito-869	Guyana	No Species Typing Assignment	Multiple Runs, none with Sufficient Reads	Sus	Zero Reads	No Bloodmeal detected	Homo sapiens
mosquito-87	Guyana	Culex pipiens complex	Res	Insufficient Reads	Locus Never Sequenced	No Bloodmeal detected	Zero Reads
mosquito-870	Guyana	Culex pipiens complex	Multiple Runs, none with Sufficient Reads	Sus	Urticaceae	No Bloodmeal detected	Homo sapiens
mosquito-871	Guyana	Culex pipiens complex	Multiple Runs, none with Sufficient Reads	Sus	Multiple Runs, none with Sufficient Reads	No Bloodmeal detected	Insufficient Reads
mosquito-872	Guyana	Culex pipiens complex	Multiple Runs, none with Sufficient Reads	Insufficient Reads	Multiple Runs, none with Sufficient Reads	No Bloodmeal detected	Homo sapiens
mosquito-873	Guyana	Culex pipiens complex	Multiple Runs, none with Sufficient Reads	Sus	Zero Reads	No Bloodmeal detected	Homo sapiens
mosquito-874	Guyana	Culex pipiens complex	Multiple Runs, none with Sufficient Reads	Sus	Multiple Runs, none with Sufficient Reads	No Bloodmeal detected	Multiple Runs, none with Sufficient Reads
mosquito-875	Guyana	Culex pipiens complex	Multiple Runs, none with Sufficient Reads	Sus	Zero Reads	No Bloodmeal detected	Homo sapiens
mosquito-876	Guyana	Culex pipiens complex	Multiple Runs, none with Sufficient Reads	Sus	Zero Reads	Homo sapiens	Homo sapiens
mosquito-877	Guyana	No Species Typing Assignment	Multiple Runs, none with Sufficient Reads	Sus	Multiple Runs, none with Sufficient Reads	Homo sapiens	Homo sapiens
mosquito-878	Guyana	Culex pipiens complex	Sus	Sus	Multiple Runs, none with Sufficient Reads	No Bloodmeal detected	Insufficient Reads
mosquito-880	Guyana	Culex pipiens complex	Sus	Sus	Fagaceae	No Bloodmeal detected	Multiple Runs, at least one with Sufficient Reads
mosquito-881	Guyana	Culex pipiens complex	Sus	Sus	Urticaceae	Homo sapiens	Homo sapiens
mosquito-882	Guyana	Culex pipiens complex	Multiple Runs, none with Sufficient Reads	Sus	Multiple Runs, none with Sufficient Reads	No Bloodmeal detected	Insufficient Reads
mosquito-883	Guyana	Culicidae, family	Sus	Sus	Multiple Runs, none with Sufficient Reads	Homo sapiens	Homo sapiens
mosquito-884	Guyana	Culicinae, subfamily	Multiple Runs, none with Sufficient Reads	Sus	Multiple Runs, at least one with Sufficient Reads	Homo sapiens	Homo sapiens
mosquito-885	Guyana	Culicidae, family	Sus	Sus	Multiple Runs, at least one with Sufficient Reads	No Bloodmeal detected	Homo sapiens
mosquito-886	Guyana	Culicidae, family	Sus	Sus	Multiple Runs, none with Sufficient Reads	Homo sapiens	Homo sapiens
mosquito-887	Guyana	Culicidae, family	Sus	Sus	Multiple Runs, none with Sufficient Reads	No Bloodmeal detected	Insufficient Reads
mosquito-889	Guyana	Culicinae, subfamily	Sus	Sus	Multiple Runs, none with Sufficient Reads	No Bloodmeal detected	Homo sapiens
mosquito-89	Guyana	Culex pipiens complex	Sus/Res	Insufficient Reads	Locus Never Sequenced	No Bloodmeal detected	Zero Reads
mosquito-890	Guyana	Culicinae, subfamily	Multiple Runs, none with Sufficient Reads	Insufficient Reads	Multiple Runs, none with Sufficient Reads	No Bloodmeal detected	Insufficient Reads
mosquito-891	Guyana	Diptera, order	Multiple Runs, none with Sufficient Reads	Insufficient Reads	Poaceae	No Bloodmeal detected	Homo sapiens
mosquito-892	Guyana	No Species Typing Assignment	Multiple Runs, none with Sufficient Reads	Sus	Zero Reads	No Bloodmeal detected	Homo sapiens
mosquito-893	Guyana	No Species Typing Assignment	Multiple Runs, none with Sufficient Reads	Insufficient Reads	Multiple Runs, none with Sufficient Reads	No Bloodmeal detected	Multiple Runs, none with Sufficient Reads
mosquito-894	Guyana	No Species Typing Assignment	Zero Reads	Insufficient Reads	Zero Reads	Homo sapiens	Zero Reads
mosquito-895	Guyana	Culex coronator	Multiple Runs, none with Sufficient Reads	Sus	Multiple Runs, none with Sufficient Reads	No Bloodmeal detected	Insufficient Reads
mosquito-896	Guyana	Aedini, tribe	Multiple Runs, none with Sufficient Reads	Insufficient Reads	Multiple Runs, none with Sufficient Reads	No Bloodmeal detected	Homo sapiens
mosquito-898	Guyana	Culex, genus	Multiple Runs, none with Sufficient Reads	Sus	Zero Reads	No Bloodmeal detected	Homo sapiens
mosquito-899	Guyana	Culicinae, subfamily	Multiple Runs, none with Sufficient Reads	Insufficient Reads	Multiple Runs, none with Sufficient Reads	No Bloodmeal detected	Homo sapiens
mosquito-9	Guyana	Culex pipiens complex	Sus/Res	Locus Never Sequenced	Locus Never Sequenced	Locus Never Sequenced	Locus Never Sequenced
mosquito-90	Guyana	Culex pipiens complex	Res	Insufficient Reads	Insufficient Reads	No Bloodmeal detected	Multiple Runs, none with Sufficient Reads
mosquito-900	Guyana	Culicidae, family	Sus	Sus	Multiple Runs, none with Sufficient Reads	No Bloodmeal detected	Homo sapiens
mosquito-901	Guyana	Culicinae, subfamily	Sus	Sus	Multiple Runs, none with Sufficient Reads	No Bloodmeal detected	Insufficient Reads
mosquito-902	Guyana	Culicinae, subfamily	Sus	Sus	Multiple Runs, none with Sufficient Reads	No Bloodmeal detected	Homo sapiens
mosquito-903	Guyana	No Species Typing Assignment	Multiple Runs, none with Sufficient Reads	Insufficient Reads	Zero Reads	No Bloodmeal detected	Homo sapiens
mosquito-904	Guyana	Culex, genus	Sus	Sus	Multiple Runs, none with Sufficient Reads	Homo sapiens	Multiple Runs, none with Sufficient Reads
mosquito-905	Guyana	Culicinae, subfamily	Insufficient Reads	Locus Never Sequenced	Zero Reads	No Bloodmeal detected	Locus Never Sequenced
mosquito-907	Guyana	Culicidae, family	Sus	Insufficient Reads	Multiple Runs, none with Sufficient Reads	No Bloodmeal detected	Homo sapiens
mosquito-908	Guyana	Culicidae, family	Sus	Insufficient Reads	Malpighiaceae	No Bloodmeal detected	Multiple Runs, at least one with Sufficient Reads
mosquito-91	Guyana	Culex pipiens complex	Sus	Insufficient Reads	Locus Never Sequenced	No Bloodmeal detected	Multiple Runs, none with Sufficient Reads
mosquito-92	Guyana	Culex pipiens complex	Sus/Res	Locus Never Sequenced	Locus Never Sequenced	Locus Never Sequenced	Locus Never Sequenced
mosquito-93	Guyana	Culex pipiens complex	Sus	Locus Never Sequenced	Locus Never Sequenced	Locus Never Sequenced	Locus Never Sequenced
mosquito-94	Guyana	Culex pipiens complex	Res	Insufficient Reads	Locus Never Sequenced	No Bloodmeal detected	Zero Reads
mosquito-95	Guyana	Culex pipiens complex	Zero Reads	Zero Reads	Zero Reads	No Bloodmeal detected	Zero Reads
mosquito-96	Guyana	Culex pipiens complex	Res	Sus	Locus Never Sequenced	No Bloodmeal detected	Multiple Runs, none with Sufficient Reads
mosquito-97	Guyana	Culex pipiens complex	Sus/Res	Sus	Locus Never Sequenced	No Bloodmeal detected	Zero Reads
mosquito-99	Guyana	Culex pipiens complex	Sus	Insufficient Reads	Locus Never Sequenced	No Bloodmeal detected	Zero Reads
S0607S101AD6R7	Guyana	Culex pipiens complex	Sus	Sus	Locus Never Sequenced	Locus Never Sequenced	Locus Never Sequenced
S0607S101BD1R8	Guyana	Culex pipiens complex	Sus/Res	Sus	Locus Never Sequenced	Locus Never Sequenced	Locus Never Sequenced
S0607S101CD2R8	Guyana	Culex pipiens complex	Sus/Res	Sus	Locus Never Sequenced	Locus Never Sequenced	Locus Never Sequenced
S0607S101CD5R7	Guyana	No Species Typing Assignment	Insufficient Reads	Sus	Locus Never Sequenced	Locus Never Sequenced	Locus Never Sequenced
S0607S102AD6R7	Guyana	Culex pipiens complex	Sus/Res	Sus	Locus Never Sequenced	Locus Never Sequenced	Locus Never Sequenced
S0607S102BD1R8	Guyana	Culex pipiens complex	Sus/Res	Sus	Locus Never Sequenced	Locus Never Sequenced	Locus Never Sequenced
S0607S102CD2R8	Guyana	Culex pipiens complex	Sus/Res	Zero Reads	Locus Never Sequenced	Locus Never Sequenced	Locus Never Sequenced
S0607S103BD1R8	Guyana	Culex pipiens complex	Res	Sus	Locus Never Sequenced	Locus Never Sequenced	Locus Never Sequenced
S0607S201AD3R7	Guyana	Culex pipiens complex	Sus	Sus	Locus Never Sequenced	Locus Never Sequenced	Locus Never Sequenced
S0607S201AD3R8	Guyana	Anopheles darlingi	Sus	Sus	Locus Never Sequenced	Locus Never Sequenced	Locus Never Sequenced
S0607S201AD6R7	Guyana	Culex pipiens complex	Sus/Res	Sus	Locus Never Sequenced	Locus Never Sequenced	Locus Never Sequenced
S0607S201AD6R8	Guyana	Culex pipiens complex	Sus	Sus	Locus Never Sequenced	Locus Never Sequenced	Homo sapiens
S0607S201AR09	Guyana	Culex pipiens complex	Sus	Sus	Locus Never Sequenced	Locus Never Sequenced	Locus Never Sequenced
S0607S201BD1R7	Guyana	Culex pipiens complex	Sus/Res	Sus/Res	Locus Never Sequenced	Locus Never Sequenced	Locus Never Sequenced
S0607S201BD4R8	Guyana	Culex pipiens complex	Res	Sus	Locus Never Sequenced	Locus Never Sequenced	Locus Never Sequenced
S0607S201CD2R8	Guyana	No Species Typing Assignment	Sus	Multiple Runs, none with Sufficient Reads	Locus Never Sequenced	Locus Never Sequenced	Locus Never Sequenced
S0607S201CD5R7	Guyana	Culex pipiens complex	Sus	Sus	Locus Never Sequenced	Locus Never Sequenced	Locus Never Sequenced
S0607S202AD3R7	Guyana	Culex pipiens complex	Sus/Res	Sus	Locus Never Sequenced	Locus Never Sequenced	Locus Never Sequenced
S0607S202AD3R8	Guyana	Coquillettidia nigricans	Sus	Multiple Runs, at least one with Sufficient Reads	Locus Never Sequenced	Locus Never Sequenced	Locus Never Sequenced
S0607S202AD6R7	Guyana	Culex pipiens complex	Sus	Sus	Locus Never Sequenced	Locus Never Sequenced	Locus Never Sequenced
S0607S202AD6R8	Guyana	unclassified Culex	Sus	Sus	Locus Never Sequenced	Locus Never Sequenced	Locus Never Sequenced
S0607S202AR09	Guyana	Culex pipiens complex	Sus	Sus	Locus Never Sequenced	Locus Never Sequenced	Locus Never Sequenced
S0607S202BD1R7	Guyana	Culex pipiens complex	Sus	Sus	Locus Never Sequenced	Locus Never Sequenced	Locus Never Sequenced
S0607S202BD4R7	Guyana	Culex pipiens complex	Sus/Res	Sus	Locus Never Sequenced	Locus Never Sequenced	Locus Never Sequenced
S0607S202BD4R8	Guyana	Anopheles darlingi	Multiple Runs, at least one with Sufficient Reads	Sus	Locus Never Sequenced	Locus Never Sequenced	Locus Never Sequenced
S0607S202CD2R7	Guyana	Culex pipiens complex	Sus	Sus	Locus Never Sequenced	Locus Never Sequenced	Locus Never Sequenced
S0607S202CD2R8	Guyana	Coquillettidia nigricans	Sus	Sus	Locus Never Sequenced	Locus Never Sequenced	Locus Never Sequenced
S0607S202CD5R7	Guyana	No Species Typing Assignment	Sus	Sus	Locus Never Sequenced	Locus Never Sequenced	Locus Never Sequenced
S0607S203AD3R7	Guyana	Culex pipiens complex	Sus	Sus	Locus Never Sequenced	Locus Never Sequenced	Locus Never Sequenced
S0607S203AD3R8	Guyana	Coquillettidia nigricans	Sus	Multiple Runs, at least one with Sufficient Reads	Locus Never Sequenced	Locus Never Sequenced	Locus Never Sequenced
S0607S203AD6R8	Guyana	Anopheles darlingi	Sus	Sus	Locus Never Sequenced	Locus Never Sequenced	Locus Never Sequenced
S0607S203AR09	Guyana	Culex pipiens complex	Sus	Sus	Locus Never Sequenced	Locus Never Sequenced	Locus Never Sequenced
S0607S203BD4R7	Guyana	Culex pipiens complex	Sus/Res	Sus	Locus Never Sequenced	Locus Never Sequenced	Locus Never Sequenced
S0607S203BD4R8	Guyana	Anopheles darlingi	Sus	Sus	Locus Never Sequenced	Locus Never Sequenced	Zero Reads
S0607S203CD2R8	Guyana	Coquillettidia nigricans	Sus	Sus	Locus Never Sequenced	Locus Never Sequenced	Locus Never Sequenced
S0607S204AD3R7	Guyana	Culex pipiens complex	Sus	Sus	Locus Never Sequenced	Locus Never Sequenced	Locus Never Sequenced
S0607S204AD3R8	Guyana	Anopheles triannulatus	Sus	Sus	Locus Never Sequenced	Locus Never Sequenced	Homo sapiens
S0607S204AD6R7	Guyana	Culex pipiens complex	Sus/Res	Sus	Locus Never Sequenced	Locus Never Sequenced	Locus Never Sequenced
S0607S204AD6R8	Guyana	Anopheles triannulatus	Sus	Sus	Locus Never Sequenced	Locus Never Sequenced	Homo sapiens
S0607S204AR09	Guyana	Culex pipiens complex	Sus	Sus	Locus Never Sequenced	Locus Never Sequenced	Locus Never Sequenced
S0607S204BD1R7	Guyana	Culex pipiens complex	Sus/Res	Sus	Locus Never Sequenced	Locus Never Sequenced	Locus Never Sequenced
S0607S204BD4R8	Guyana	Anopheles darlingi	Sus	Sus	Locus Never Sequenced	Locus Never Sequenced	Locus Never Sequenced
S0607S204CD2R8	Guyana	Coquillettidia, genus	Insufficient Reads	Sus	Locus Never Sequenced	Locus Never Sequenced	Locus Never Sequenced
S0607S205AD3R7	Guyana	Culex pipiens complex	Sus/Res	Sus	Locus Never Sequenced	Locus Never Sequenced	Locus Never Sequenced
S0607S205AD3R8	Guyana	Anopheles darlingi	Sus	Sus	Locus Never Sequenced	Locus Never Sequenced	Zero Reads
S0607S205AD6R7	Guyana	Culex pipiens complex	Sus/Res	Sus	Locus Never Sequenced	Locus Never Sequenced	Locus Never Sequenced
S0607S205AD6R8	Guyana	No Species Typing Assignment	Sus	Multiple Runs, at least one with Sufficient Reads	Locus Never Sequenced	Locus Never Sequenced	Locus Never Sequenced
S0607S205AR09	Guyana	Culex pipiens complex	Sus	Sus	Locus Never Sequenced	Locus Never Sequenced	Locus Never Sequenced
S0607S205BD1R7	Guyana	Culex pipiens complex	Sus	Sus	Locus Never Sequenced	Locus Never Sequenced	Locus Never Sequenced
S0607S205BD4R8	Guyana	Anopheles darlingi	Sus	Sus	Locus Never Sequenced	Locus Never Sequenced	Locus Never Sequenced
S0607S206AD3R7	Guyana	Culex pipiens complex	Sus	Sus	Locus Never Sequenced	Locus Never Sequenced	Locus Never Sequenced
S0607S206AD6R7	Guyana	Culex pipiens complex	Sus	Sus	Locus Never Sequenced	Locus Never Sequenced	Locus Never Sequenced
S0607S206AD6R8	Guyana	Culicidae, family	Sus	Sus	Locus Never Sequenced	Locus Never Sequenced	Homo sapiens
S0607S206AR09	Guyana	Culex pipiens complex	Sus	Sus	Locus Never Sequenced	Locus Never Sequenced	Locus Never Sequenced
S0607S206BD1R7	Guyana	Culex pipiens complex	Sus/Res	Sus	Locus Never Sequenced	Locus Never Sequenced	Locus Never Sequenced
S0607S206BD4R8	Guyana	Anopheles darlingi	Sus	Sus	Locus Never Sequenced	Locus Never Sequenced	Zero Reads
S0607S207AD3R7	Guyana	Culex pipiens complex	Sus	Sus	Locus Never Sequenced	Locus Never Sequenced	Locus Never Sequenced
S0607S207AD6R8	Guyana	Culex pipiens complex	Sus	Sus	Locus Never Sequenced	Locus Never Sequenced	Locus Never Sequenced
S0607S207AR09	Guyana	Aedeomyia squamipennis	Sus	Sus	Locus Never Sequenced	Locus Never Sequenced	Locus Never Sequenced
S0607S207BD1R7	Guyana	Culex pipiens complex	Sus/Res	Sus	Locus Never Sequenced	Locus Never Sequenced	Locus Never Sequenced
S0607S207BD4R8	Guyana	Culex pipiens complex	Sus	Sus	Locus Never Sequenced	Locus Never Sequenced	Locus Never Sequenced
S0607S207CD5R7	Guyana	No Species Typing Assignment	Insufficient Reads	Sus	Locus Never Sequenced	Locus Never Sequenced	Locus Never Sequenced
S0607S208AD3R7	Guyana	Culex pipiens complex	Sus	Sus	Locus Never Sequenced	Locus Never Sequenced	Locus Never Sequenced
S0607S208AD6R7	Guyana	Culex pipiens complex	Sus/Res	Sus	Locus Never Sequenced	Locus Never Sequenced	Locus Never Sequenced
S0607S208AR09	Guyana	Culex pipiens complex	Sus	Sus	Locus Never Sequenced	Locus Never Sequenced	Locus Never Sequenced
S0607S208BD4R8	Guyana	Anopheles darlingi	Sus	Sus	Locus Never Sequenced	Locus Never Sequenced	Zero Reads
S0607S209AD3R7	Guyana	No Species Typing Assignment	Insufficient Reads	Sus	Locus Never Sequenced	Locus Never Sequenced	Locus Never Sequenced
S0607S209AR09	Guyana	Culex pipiens complex	Sus	Sus	Locus Never Sequenced	Locus Never Sequenced	Locus Never Sequenced
S0607S209CD5R7	Guyana	Culex pipiens complex	Sus/Res	Sus	Locus Never Sequenced	Locus Never Sequenced	Locus Never Sequenced
S0607S210AD3R7	Guyana	Culex pipiens complex	Sus	Sus	Locus Never Sequenced	Locus Never Sequenced	Locus Never Sequenced
S0607S210AD6R8	Guyana	Culex pipiens complex	Sus	Sus	Locus Never Sequenced	Locus Never Sequenced	Locus Never Sequenced
S0607S210AR09	Guyana	Culex pipiens complex	Sus	Sus	Locus Never Sequenced	Locus Never Sequenced	Locus Never Sequenced
S0607S210CD5R7	Guyana	Culex pipiens complex	Sus/Res	Sus	Locus Never Sequenced	Locus Never Sequenced	Locus Never Sequenced
S0607S211AR09	Guyana	Culex pipiens complex	Sus	Sus	Locus Never Sequenced	Locus Never Sequenced	Locus Never Sequenced
S0607S212AD6R7	Guyana	Culex pipiens complex	Sus	Sus	Locus Never Sequenced	Locus Never Sequenced	Locus Never Sequenced
S0607S212AR09	Guyana	Culex pipiens complex	Sus	Sus	Locus Never Sequenced	Locus Never Sequenced	Locus Never Sequenced
S0607S213AR09	Guyana	Culex pipiens complex	Sus	Sus	Locus Never Sequenced	Locus Never Sequenced	Locus Never Sequenced
S0607S214AR09	Guyana	Culex pipiens complex	Sus	Sus	Locus Never Sequenced	Locus Never Sequenced	Locus Never Sequenced
S0607S215AD6R8	Guyana	Culex pipiens complex	Sus	Sus	Locus Never Sequenced	Locus Never Sequenced	Locus Never Sequenced
S0607S215AR09	Guyana	unclassified Culex	Sus	Insufficient Reads	Locus Never Sequenced	Locus Never Sequenced	Locus Never Sequenced
S0607S216AD6R7	Guyana	Culex pipiens complex	Sus/Res	Sus	Locus Never Sequenced	Locus Never Sequenced	Locus Never Sequenced
S0607S216AR09	Guyana	Culex pipiens complex	Sus	Sus	Locus Never Sequenced	Locus Never Sequenced	Locus Never Sequenced
S0607S217AD6R7	Guyana	No Species Typing Assignment	Locus Never Sequenced	Sus	Locus Never Sequenced	Locus Never Sequenced	Locus Never Sequenced
S0607S217AR09	Guyana	Culex pipiens complex	Sus	Sus	Locus Never Sequenced	Locus Never Sequenced	Locus Never Sequenced
S0607S218AD6R7	Guyana	Culex pipiens complex	Sus/Res	Sus	Locus Never Sequenced	Locus Never Sequenced	Locus Never Sequenced
S0607S218AR09	Guyana	Culex pipiens complex	Sus/Res	Sus	Locus Never Sequenced	Locus Never Sequenced	Locus Never Sequenced
S0607S219AD6R7	Guyana	Culex pipiens complex	Sus/Res	Sus	Locus Never Sequenced	Locus Never Sequenced	Locus Never Sequenced
S0607S219AR09	Guyana	Culex pipiens complex	Sus	Sus	Locus Never Sequenced	Locus Never Sequenced	Locus Never Sequenced
S0607S220AD6R7	Guyana	Culex pipiens complex	Sus	Sus	Locus Never Sequenced	Locus Never Sequenced	Locus Never Sequenced
S0607S221AD6R7	Guyana	Culex pipiens complex	Sus/Res	Sus	Locus Never Sequenced	Locus Never Sequenced	Locus Never Sequenced
S0607S222AD6R8	Guyana	Culex pipiens complex	Sus	Sus	Locus Never Sequenced	Locus Never Sequenced	Locus Never Sequenced
S0607S223AD6R7	Guyana	Culex pipiens complex	Sus/Res	Sus	Locus Never Sequenced	Locus Never Sequenced	Locus Never Sequenced
S0607S224AD6R7	Guyana	Culex pipiens complex	Sus	Sus	Locus Never Sequenced	Locus Never Sequenced	Locus Never Sequenced
S0607S225AD6R7	Guyana	Culex pipiens complex	Sus/Res	Sus	Locus Never Sequenced	Locus Never Sequenced	Locus Never Sequenced
S0607S227AD6R7	Guyana	Culex pipiens complex	Sus	Sus	Locus Never Sequenced	Locus Never Sequenced	Locus Never Sequenced
S0607S228AD6R8	Guyana	Culex pipiens complex	Sus/Res	Sus	Locus Never Sequenced	Locus Never Sequenced	Locus Never Sequenced
S0607S229AD6R7	Guyana	Culex pipiens complex	Res	Sus	Locus Never Sequenced	Locus Never Sequenced	Locus Never Sequenced
S0607S230AD6R7	Guyana	Culex pipiens complex	Sus/Res	Sus	Locus Never Sequenced	Locus Never Sequenced	Locus Never Sequenced
S0607S231AD6R7	Guyana	Culex pipiens complex	Sus/Res	Sus	Locus Never Sequenced	Locus Never Sequenced	Locus Never Sequenced
S0607S232AD6R7	Guyana	Culex pipiens complex	Sus/Res	Sus	Locus Never Sequenced	Locus Never Sequenced	Locus Never Sequenced
S0607S233AD6R7	Guyana	Culex pipiens complex	Sus/Res	Sus	Locus Never Sequenced	Locus Never Sequenced	Locus Never Sequenced
S0708S101AD6R8	Guyana	Culex pipiens complex	Sus/Res	Sus	Locus Never Sequenced	Locus Never Sequenced	Locus Never Sequenced
S0708S101BD1R8	Guyana	Culex pipiens complex	Sus/Res	Sus/Res	Locus Never Sequenced	Locus Never Sequenced	Locus Never Sequenced
S0708S101CD2R09	Guyana	unclassified Culex	Sus	Sus	Locus Never Sequenced	Locus Never Sequenced	Locus Never Sequenced
S0708S101CD2R8	Guyana	Culex pipiens complex	Res	Sus	Locus Never Sequenced	Locus Never Sequenced	Locus Never Sequenced
S0708S101CD5R7	Guyana	Culex pipiens complex	Sus	Sus	Locus Never Sequenced	Locus Never Sequenced	Locus Never Sequenced
S0708S101CD5R8	Guyana	Culex pipiens complex	Sus	Sus	Locus Never Sequenced	Locus Never Sequenced	Locus Never Sequenced
S0708S102AD6R8	Guyana	Culex pipiens complex	Sus	Insufficient Reads	Locus Never Sequenced	Locus Never Sequenced	Locus Never Sequenced
S0708S102BD1R8	Guyana	Culex pipiens complex	Sus/Res	Sus	Locus Never Sequenced	Locus Never Sequenced	Locus Never Sequenced
S0708S102CD2R09	Guyana	unclassified Culex	Sus	Sus	Locus Never Sequenced	Locus Never Sequenced	Locus Never Sequenced
S0708S102CD2R8	Guyana	Culex pipiens complex	Multiple Runs, none with Sufficient Reads	Sus	Locus Never Sequenced	Locus Never Sequenced	Locus Never Sequenced
S0708S102CD5R8	Guyana	Culex pipiens complex	Sus	Sus	Locus Never Sequenced	Locus Never Sequenced	Locus Never Sequenced
S0708S103AD6R8	Guyana	Culex pipiens complex	Sus	Sus	Locus Never Sequenced	Locus Never Sequenced	Locus Never Sequenced
S0708S103BD1R8	Guyana	Anopheles nuneztovari	Sus	Sus	Locus Never Sequenced	Locus Never Sequenced	Locus Never Sequenced
S0708S103CD2R09	Guyana	unclassified Culex	Sus	Sus	Locus Never Sequenced	Locus Never Sequenced	Locus Never Sequenced
S0708S103CD5R7	Guyana	No Species Typing Assignment	Sus	Insufficient Reads	Locus Never Sequenced	Locus Never Sequenced	Locus Never Sequenced
S0708S104BD1R8	Guyana	Coquillettidia, genus	Sus	Sus	Locus Never Sequenced	Locus Never Sequenced	Locus Never Sequenced
S0708S104CD2R09	Guyana	Culex pipiens complex	Sus/Res	Sus	Locus Never Sequenced	Locus Never Sequenced	Locus Never Sequenced
S0708S104CD2R8	Guyana	Culex pipiens complex	Sus/Res	Sus	Locus Never Sequenced	Locus Never Sequenced	Locus Never Sequenced
S0708S105BD1R8	Guyana	Culex pipiens complex	Multiple Runs, at least one with Sufficient Reads	Multiple Runs, at least one with Sufficient Reads	Locus Never Sequenced	Locus Never Sequenced	Locus Never Sequenced
S0708S105CD2R09	Guyana	unclassified Culex	Sus	Sus	Locus Never Sequenced	Locus Never Sequenced	Locus Never Sequenced
S0708S106BD1R8	Guyana	Culex pipiens complex	Sus	Sus	Locus Never Sequenced	Locus Never Sequenced	Locus Never Sequenced
S0708S106CD2R09	Guyana	unclassified Culex	Sus	Sus	Locus Never Sequenced	Locus Never Sequenced	Locus Never Sequenced
S0708S107CD2R09	Guyana	Culex pipiens complex	Sus	Sus	Locus Never Sequenced	Locus Never Sequenced	Locus Never Sequenced
S0708S201AD3R7	Guyana	No Species Typing Assignment	Sus	Insufficient Reads	Locus Never Sequenced	Locus Never Sequenced	Locus Never Sequenced
S0708S201AD3R8	Guyana	Coquillettidia nigricans	Sus	Sus	Locus Never Sequenced	Locus Never Sequenced	Locus Never Sequenced
S0708S201AD6R7	Guyana	Culex pipiens complex	Sus	Sus	Locus Never Sequenced	Locus Never Sequenced	Locus Never Sequenced
S0708S201AD6R8	Guyana	Culex pipiens complex	Sus	Sus	Locus Never Sequenced	Locus Never Sequenced	Homo sapiens
S0708S201AR09	Guyana	Culex pipiens complex	Sus	Sus	Locus Never Sequenced	Locus Never Sequenced	Locus Never Sequenced
S0708S201BD1R7	Guyana	Culex pipiens complex	Sus/Res	Sus	Locus Never Sequenced	Locus Never Sequenced	Locus Never Sequenced
S0708S201BD1R8	Guyana	Anopheles darlingi	Sus	Sus	Locus Never Sequenced	Locus Never Sequenced	Locus Never Sequenced
S0708S201BD4R7	Guyana	Culex pipiens complex	Sus	Sus	Locus Never Sequenced	Locus Never Sequenced	Locus Never Sequenced
S0708S201CD5R7	Guyana	Culex pipiens complex	Sus/Res	Sus	Locus Never Sequenced	Locus Never Sequenced	Locus Never Sequenced
S0708S201CD5R8	Guyana	Coquillettidia nigricans	Sus	Sus	Locus Never Sequenced	Locus Never Sequenced	Locus Never Sequenced
S0708S202AD3R8	Guyana	Anopheles darlingi	Sus	Sus	Locus Never Sequenced	Locus Never Sequenced	Locus Never Sequenced
S0708S202AD6R7	Guyana	Culex pipiens complex	Sus/Res	Sus	Locus Never Sequenced	Locus Never Sequenced	Locus Never Sequenced
S0708S202AD6R8	Guyana	Anopheles darlingi	Sus	Sus	Locus Never Sequenced	Locus Never Sequenced	Locus Never Sequenced
S0708S202BD1R7	Guyana	Culex pipiens complex	Sus	Sus	Locus Never Sequenced	Locus Never Sequenced	Locus Never Sequenced
S0708S202BD1R8	Guyana	Anopheles darlingi	Sus	Sus	Locus Never Sequenced	Locus Never Sequenced	Locus Never Sequenced
S0708S202BD4R7	Guyana	Culex pipiens complex	Sus/Res	Sus	Locus Never Sequenced	Locus Never Sequenced	Locus Never Sequenced
S0708S202BD4R8	Guyana	Anopheles darlingi	Sus	Sus	Locus Never Sequenced	Locus Never Sequenced	Locus Never Sequenced
S0708S202CD2R8	Guyana	Anopheles darlingi	Sus	Sus	Locus Never Sequenced	Locus Never Sequenced	Locus Never Sequenced
S0708S202CD5R8	Guyana	Coquillettidia nigricans	Sus	Sus	Locus Never Sequenced	Locus Never Sequenced	Locus Never Sequenced
S0708S203AD6R7	Guyana	Culex pipiens complex	Sus	Sus	Locus Never Sequenced	Locus Never Sequenced	Locus Never Sequenced
S0708S203AD6R8	Guyana	Anopheles darlingi	Sus	Sus	Locus Never Sequenced	Locus Never Sequenced	Locus Never Sequenced
S0708S203AR09	Guyana	Culicidae, family	Sus	Sus	Locus Never Sequenced	Locus Never Sequenced	Locus Never Sequenced
S0708S203BD1R7	Guyana	Culex pipiens complex	Sus	Sus	Locus Never Sequenced	Locus Never Sequenced	Locus Never Sequenced
S0708S203BD4R8	Guyana	Anopheles darlingi	Sus	Sus	Locus Never Sequenced	Locus Never Sequenced	Zero Reads
S0708S204AD6R7	Guyana	Culex pipiens complex	Sus	Sus	Locus Never Sequenced	Locus Never Sequenced	Locus Never Sequenced
S0708S204AD6R8	Guyana	No Species Typing Assignment	Sus	Sus	Locus Never Sequenced	Locus Never Sequenced	Locus Never Sequenced
S0708S204BD4R8	Guyana	Culex pipiens complex	Sus/Res	Sus	Locus Never Sequenced	Locus Never Sequenced	Locus Never Sequenced
S0708S205AD6R7	Guyana	Culex pipiens complex	Sus	Sus	Locus Never Sequenced	Locus Never Sequenced	Locus Never Sequenced
S0708S205AD6R8	Guyana	Anopheles darlingi	Sus	Sus	Locus Never Sequenced	Locus Never Sequenced	Locus Never Sequenced
S0708S205BD4R8	Guyana	Anopheles darlingi	Sus	Sus	Locus Never Sequenced	Locus Never Sequenced	Locus Never Sequenced
S0708S206AD6R7	Guyana	Culex pipiens complex	Sus	Sus	Locus Never Sequenced	Locus Never Sequenced	Locus Never Sequenced
S0708S206BD4R8	Guyana	Culex pipiens complex	Res	Res	Locus Never Sequenced	Locus Never Sequenced	Locus Never Sequenced
S0708S207AD6R7	Guyana	Culex pipiens complex	Sus	Sus	Locus Never Sequenced	Locus Never Sequenced	Locus Never Sequenced
S0708S208AD6R7	Guyana	Culex pipiens complex	Sus	Sus	Locus Never Sequenced	Locus Never Sequenced	Locus Never Sequenced
S0708S209AD6R7	Guyana	Culex pipiens complex	Sus/Res	Sus	Locus Never Sequenced	Locus Never Sequenced	Locus Never Sequenced
S0708S211AD6R7	Guyana	Culex pipiens complex	Sus	Sus	Locus Never Sequenced	Locus Never Sequenced	Locus Never Sequenced
S0708S212AD6R7	Guyana	Culex pipiens complex	Sus/Res	Sus	Locus Never Sequenced	Locus Never Sequenced	Locus Never Sequenced
S0708S213AD6R8	Guyana	Culex pipiens complex	Res	Sus	Locus Never Sequenced	Locus Never Sequenced	Locus Never Sequenced
S0708S214AD6R7	Guyana	Culex pipiens complex	Sus	Sus	Locus Never Sequenced	Locus Never Sequenced	Locus Never Sequenced
S0708S216AD6R7	Guyana	Culex pipiens complex	Sus/Res	Sus	Locus Never Sequenced	Locus Never Sequenced	Locus Never Sequenced
S0708S217AD6R7	Guyana	Culex pipiens complex	Sus/Res	Sus	Locus Never Sequenced	Locus Never Sequenced	Locus Never Sequenced
S0809S101AD3R7	Guyana	Culex pipiens complex	Sus/Res	Sus	Locus Never Sequenced	Locus Never Sequenced	Locus Never Sequenced
S0809S101AD6R7	Guyana	Culex pipiens complex	Sus	Sus	Locus Never Sequenced	Locus Never Sequenced	Locus Never Sequenced
S0809S101BD1R8	Guyana	Culex pipiens complex	Multiple Runs, none with Sufficient Reads	Sus	Locus Never Sequenced	Locus Never Sequenced	Locus Never Sequenced
S0809S101CD5R7	Guyana	Culex pipiens complex	Sus	Sus	Locus Never Sequenced	Locus Never Sequenced	Locus Never Sequenced
S0809S102AD6R7	Guyana	No Species Typing Assignment	Sus	Insufficient Reads	Locus Never Sequenced	Locus Never Sequenced	Locus Never Sequenced
S0809S102CD5R7	Guyana	Culex pipiens complex	Sus	Sus	Locus Never Sequenced	Locus Never Sequenced	Locus Never Sequenced
S0809S103BD1R8	Guyana	Culex pipiens complex	Sus/Res	Sus	Locus Never Sequenced	Locus Never Sequenced	Locus Never Sequenced
S0809S103CD2R8	Guyana	Culex pipiens complex	Sus	Sus	Locus Never Sequenced	Locus Never Sequenced	Locus Never Sequenced
S0809S103CD5R7	Guyana	Culex pipiens complex	Sus	Sus	Locus Never Sequenced	Locus Never Sequenced	Locus Never Sequenced
S0809S104BD1R8	Guyana	Culex pipiens complex	Sus/Res	Sus	Locus Never Sequenced	Locus Never Sequenced	Locus Never Sequenced
S0809S104CD2R8	Guyana	Culex pipiens complex	Sus	Sus	Locus Never Sequenced	Locus Never Sequenced	Locus Never Sequenced
S0809S104CD5R7	Guyana	Culex nigripalpus	Sus	Sus	Locus Never Sequenced	Locus Never Sequenced	Locus Never Sequenced
S0809S105BD1R8	Guyana	Culex pipiens complex	Sus/Res	Sus	Locus Never Sequenced	Locus Never Sequenced	Locus Never Sequenced
S0809S106BD1R8	Guyana	Culex pipiens complex	Sus	Sus	Locus Never Sequenced	Locus Never Sequenced	Locus Never Sequenced
S0809S107BD1R8	Guyana	Culex pipiens complex	Sus/Res	Sus	Locus Never Sequenced	Locus Never Sequenced	Locus Never Sequenced
S0809S108BD1R8	Guyana	No Species Typing Assignment	Zero Reads	Multiple Runs, at least one with Sufficient Reads	Locus Never Sequenced	Locus Never Sequenced	Locus Never Sequenced
S0809S109BD1R8	Guyana	Culex pipiens complex	Sus	Sus	Locus Never Sequenced	Locus Never Sequenced	Locus Never Sequenced
S0809S111BD1R8	Guyana	Culex pipiens complex	Res	Sus	Locus Never Sequenced	Locus Never Sequenced	Locus Never Sequenced
S0809S112BD1R8	Guyana	Culex pipiens complex	Sus/Res	Sus	Locus Never Sequenced	Locus Never Sequenced	Locus Never Sequenced
S0809S113BD1R8	Guyana	Culex pipiens complex	Sus	Sus	Locus Never Sequenced	Locus Never Sequenced	Locus Never Sequenced
S0809S114BD1R8	Guyana	Culex pipiens complex	Sus	Sus	Locus Never Sequenced	Locus Never Sequenced	Locus Never Sequenced
S0809S117BD1R8	Guyana	Culex pipiens complex	Multiple Runs, at least one with Sufficient Reads	Sus	Locus Never Sequenced	Locus Never Sequenced	Locus Never Sequenced
S0809S201AD6R7	Guyana	Culex pipiens complex	Sus	Sus	Locus Never Sequenced	Locus Never Sequenced	Locus Never Sequenced
S0809S201AD6R8	Guyana	Coquillettidia nigricans	Sus	Sus	Locus Never Sequenced	Locus Never Sequenced	Locus Never Sequenced
S0809S201BD4R8	Guyana	Anopheles darlingi	Sus	Sus	Locus Never Sequenced	Locus Never Sequenced	Locus Never Sequenced
S0809S201CD2R8	Guyana	Coquillettidia nigricans	Sus	Sus	Locus Never Sequenced	Locus Never Sequenced	Locus Never Sequenced
S0809S201CD5R8	Guyana	Coquillettidia nigricans	Sus	Multiple Runs, at least one with Sufficient Reads	Locus Never Sequenced	Locus Never Sequenced	Locus Never Sequenced			No BLAST Assignment
S0809S202AD6R7	Guyana	Culex pipiens complex	Res	Sus	Locus Never Sequenced	Locus Never Sequenced	Locus Never Sequenced
S0809S202AD6R8	Guyana	Coquillettidia nigricans	Sus	Multiple Runs, at least one with Sufficient Reads	Locus Never Sequenced	Locus Never Sequenced	Locus Never Sequenced	Caesalpinioideae		Homo sapiens
S0809S202CD2R8	Guyana	Anopheles darlingi	Sus	Sus	Locus Never Sequenced	Locus Never Sequenced	Locus Never Sequenced
S0809S203AD6R8	Guyana	Anopheles darlingi	Sus	Multiple Runs, at least one with Sufficient Reads	Locus Never Sequenced	Locus Never Sequenced	Multiple Runs, at least one with Sufficient Reads
S0809S203BD4R8	Guyana	Culex pipiens complex	Sus	Sus	Locus Never Sequenced	Locus Never Sequenced	Locus Never Sequenced
S0809S204AD6R8	Guyana	Anopheles darlingi	Sus	Sus	Locus Never Sequenced	Locus Never Sequenced	Locus Never Sequenced
S0809S204BD4R8	Guyana	Coquillettidia nigricans	Sus	Sus	Locus Never Sequenced	Locus Never Sequenced	Locus Never Sequenced
S0809S205AD6R7	Guyana	Culex pipiens complex	Sus/Res	Sus	Locus Never Sequenced	Locus Never Sequenced	Locus Never Sequenced			Canis lupus
S0809S205BD4R8	Guyana	Anopheles darlingi	Multiple Runs, at least one with Sufficient Reads	Multiple Runs, at least one with Sufficient Reads	Locus Never Sequenced	Locus Never Sequenced	Zero Reads
S0809S206AD6R7	Guyana	Culex pipiens complex	Sus/Res	Sus	Locus Never Sequenced	Locus Never Sequenced	Locus Never Sequenced			Homo sapiens
S0809S206BD4R8	Guyana	Anopheles darlingi	Sus	Sus	Locus Never Sequenced	Locus Never Sequenced	Locus Never Sequenced
S0809S207AD6R7	Guyana	Culex pipiens complex	Sus/Res	Sus	Locus Never Sequenced	Locus Never Sequenced	Locus Never Sequenced
S0809S207BD4R8	Guyana	Anopheles darlingi	Sus	Sus	Locus Never Sequenced	Locus Never Sequenced	Zero Reads			Canis lupus
S0809S208AD6R7	Guyana	No Species Typing Assignment	Insufficient Reads	Insufficient Reads	Locus Never Sequenced	Locus Never Sequenced	Locus Never Sequenced
S0809S210AD6R7	Guyana	Culex pipiens complex	Sus	Sus	Locus Never Sequenced	Locus Never Sequenced	Locus Never Sequenced
S0809S211AD6R7	Guyana	Culex pipiens complex	Sus	Sus	Locus Never Sequenced	Locus Never Sequenced	Locus Never Sequenced			Homo sapiens
S0809S213AD6R7	Guyana	Culex pipiens complex	Sus	Sus	Locus Never Sequenced	Locus Never Sequenced	Locus Never Sequenced		Homo sapiens	Bos
S0910S101AD6R7	Guyana	Aedes aegypti	Sus	Sus	Locus Never Sequenced	Locus Never Sequenced	Locus Never Sequenced
S0910S101BD1R8	Guyana	Culex pipiens complex	Sus/Res	Sus	Locus Never Sequenced	Locus Never Sequenced	Locus Never Sequenced
S0910S101CD2R8	Guyana	Culex pipiens complex	Sus/Res	Sus	Locus Never Sequenced	Locus Never Sequenced	Locus Never Sequenced			Canis lupus
S0910S102AD6R7	Guyana	Culex pipiens complex	Sus	Sus/Res	Locus Never Sequenced	Locus Never Sequenced	Locus Never Sequenced
S0910S102BD1R8	Guyana	Culex pipiens complex	Sus	Sus	Locus Never Sequenced	Locus Never Sequenced	Locus Never Sequenced
S0910S103BD1R8	Guyana	Culex pipiens complex	Sus/Res	Sus	Locus Never Sequenced	Locus Never Sequenced	Locus Never Sequenced
S0910S104BD1R8	Guyana	Culex pipiens complex	Sus	Sus	Locus Never Sequenced	Locus Never Sequenced	Locus Never Sequenced			Homo sapiens
S0910S105BD1R8	Guyana	Culex pipiens complex	Sus/Res	Sus	Locus Never Sequenced	Locus Never Sequenced	Locus Never Sequenced			Canis lupus
S0910S106BD1R8	Guyana	Culex pipiens complex	Sus	Sus	Locus Never Sequenced	Locus Never Sequenced	Locus Never Sequenced			Homo sapiens
S0910S107BD1R8	Guyana	Culex pipiens complex	Sus	Sus	Locus Never Sequenced	Locus Never Sequenced	Locus Never Sequenced			Sus
S0910S108BD1R8	Guyana	Culex pipiens complex	Sus	Sus	Locus Never Sequenced	Locus Never Sequenced	Locus Never Sequenced
S0910S110BD1R8	Guyana	Culex pipiens complex	Res	Sus	Locus Never Sequenced	Locus Never Sequenced	Locus Never Sequenced
S0910S111BD1R8	Guyana	Culex pipiens complex	Sus/Res	Sus	Locus Never Sequenced	Locus Never Sequenced	Locus Never Sequenced
S0910S112BD1R8	Guyana	Culex pipiens complex	Res	Sus	Locus Never Sequenced	Locus Never Sequenced	Locus Never Sequenced
S0910S201BD4R8	Guyana	No Species Typing Assignment	Sus	Sus	Locus Never Sequenced	Locus Never Sequenced	Insufficient Reads
S0910S201CD5R8	Guyana	Anopheles darlingi	Sus	Sus	Locus Never Sequenced	Locus Never Sequenced	Locus Never Sequenced
S0910S202AD3R7	Guyana	Culex pipiens complex	Sus	Sus	Locus Never Sequenced	Locus Never Sequenced	Locus Never Sequenced
S0910S202AD6R8	Guyana	Anopheles darlingi	Sus	Sus	Locus Never Sequenced	Locus Never Sequenced	Locus Never Sequenced		Homo sapiens
S0910S202BD4R8	Guyana	Anopheles darlingi	Sus	Sus	Locus Never Sequenced	Locus Never Sequenced	Multiple Runs, none with Sufficient Reads			Homo sapiens
S0910S202CD2R8	Guyana	Coquillettidia nigricans	Sus	Multiple Runs, at least one with Sufficient Reads	Locus Never Sequenced	Locus Never Sequenced	Locus Never Sequenced			Homo sapiens
S0910S202CD5R8	Guyana	Coquillettidia nigricans	Sus	Sus	Locus Never Sequenced	Locus Never Sequenced	Locus Never Sequenced
S0910S203AD3R7	Guyana	Culex pipiens complex	Sus/Res	Sus	Locus Never Sequenced	Locus Never Sequenced	Locus Never Sequenced
S0910S203BD4R8	Guyana	Culicidae, family	Sus	Sus	Locus Never Sequenced	Locus Never Sequenced	Locus Never Sequenced
S0910S204AD3R7	Guyana	Culex pipiens complex	Sus	Sus	Locus Never Sequenced	Locus Never Sequenced	Locus Never Sequenced
S0910S204CD2R8	Guyana	No Species Typing Assignment	Sus	Multiple Runs, none with Sufficient Reads	Locus Never Sequenced	Locus Never Sequenced	Locus Never Sequenced		Sus scrofa	Sus
S0910S205BD4R8	Guyana	Anopheles darlingi	Sus	Sus	Locus Never Sequenced	Locus Never Sequenced	Locus Never Sequenced
S0910S205CD2R8	Guyana	No Species Typing Assignment	Multiple Runs, at least one with Sufficient Reads	Multiple Runs, at least one with Sufficient Reads	Locus Never Sequenced	Locus Never Sequenced	Locus Never Sequenced			Sus
S0910S206BD4R8	Guyana	Anopheles darlingi	Sus	Sus	Locus Never Sequenced	Locus Never Sequenced	Multiple Runs, at least one with Sufficient Reads		Homo sapiens
S0910S207BD4R8	Guyana	Anopheles darlingi	Sus	Sus	Locus Never Sequenced	Locus Never Sequenced	Zero Reads			Sus
S0910S209BD4R8	Guyana	Anopheles darlingi	Sus	Sus	Locus Never Sequenced	Locus Never Sequenced	Locus Never Sequenced			Homo sapiens
S1011S101CD2R8	Guyana	Culex pipiens complex	Zero Reads	Zero Reads	Locus Never Sequenced	Locus Never Sequenced	Locus Never Sequenced			Homo sapiens
S1011S101CD5R8	Guyana	Culex pipiens complex	Sus/Res	Sus	Locus Never Sequenced	Locus Never Sequenced	Locus Never Sequenced			Canis lupus
S1011S102CD5R8	Guyana	Culex pipiens complex	Sus/Res	Sus	Locus Never Sequenced	Locus Never Sequenced	Locus Never Sequenced			Homo sapiens
S1011S103CD5R8	Guyana	Culex pipiens complex	Sus	Sus	Locus Never Sequenced	Locus Never Sequenced	Locus Never Sequenced			Homo sapiens
S1011S104CD5R8	Guyana	Culex pipiens complex	Sus/Res	Sus	Locus Never Sequenced	Locus Never Sequenced	Locus Never Sequenced
S1011S201AD6R8	Guyana	Anopheles darlingi	Sus	Sus	Locus Never Sequenced	Locus Never Sequenced	Multiple Runs, at least one with Sufficient Reads	Urticaceae		Homo sapiens
S1011S201BD3R7	Guyana	Culex pipiens complex	Sus/Res	Sus	Locus Never Sequenced	Locus Never Sequenced	Locus Never Sequenced			Homo sapiens
S1011S201BD4R8	Guyana	Anopheles darlingi	Sus	Sus	Locus Never Sequenced	Locus Never Sequenced	Multiple Runs, at least one with Sufficient Reads			Homo sapiens
S1011S201CD2R8	Guyana	Anopheles darlingi	Sus	Sus	Locus Never Sequenced	Locus Never Sequenced	Locus Never Sequenced
S1011S202AD6R8	Guyana	Anopheles darlingi	Sus	Sus	Locus Never Sequenced	Locus Never Sequenced	Locus Never Sequenced			Homo sapiens
S1011S202AR09	Guyana	Culex pipiens complex	Sus	Sus	Locus Never Sequenced	Locus Never Sequenced	Locus Never Sequenced
S1011S202BD3R7	Guyana	Culex pipiens complex	Sus	Sus	Locus Never Sequenced	Locus Never Sequenced	Locus Never Sequenced
S1011S202BD4R8	Guyana	Anopheles darlingi	Sus	Sus	Locus Never Sequenced	Locus Never Sequenced	Zero Reads
S1011S202CD2R8	Guyana	Coquillettidia nigricans	Sus	Sus	Locus Never Sequenced	Locus Never Sequenced	Locus Never Sequenced
S1011S203AR09	Guyana	Culex pipiens complex	Sus	Sus	Locus Never Sequenced	Locus Never Sequenced	Locus Never Sequenced
S1011S203BD3R7	Guyana	Culex pipiens complex	Sus	Sus	Locus Never Sequenced	Locus Never Sequenced	Locus Never Sequenced
S1011S203BD4R8	Guyana	Coquillettidia nigricans	Sus	Sus	Locus Never Sequenced	Locus Never Sequenced	Locus Never Sequenced
S1011S204BD3R7	Guyana	Culex pipiens molestus, subspecies	Sus	Sus	Locus Never Sequenced	Locus Never Sequenced	Locus Never Sequenced
S1011S213CD2R8	Guyana	Coquillettidia nigricans	Sus	Sus	Locus Never Sequenced	Locus Never Sequenced	Locus Never Sequenced
S1112S101CD5R8	Guyana	Culex pipiens complex	Sus/Res	Sus	Locus Never Sequenced	Locus Never Sequenced	Locus Never Sequenced
S1112S102CD5R8	Guyana	Culex pipiens complex	Insufficient Reads	Sus	Locus Never Sequenced	Locus Never Sequenced	Locus Never Sequenced
S1112S103CD5R8	Guyana	Culex pipiens complex	Sus	Sus	Locus Never Sequenced	Locus Never Sequenced	Locus Never Sequenced		Homo sapiens
S1112S201AR09	Guyana	Culicidae, family	Sus	Sus	Locus Never Sequenced	Locus Never Sequenced	Locus Never Sequenced
S1112S201BD1R7	Guyana	Culex pipiens complex	Sus/Res	Sus	Locus Never Sequenced	Locus Never Sequenced	Locus Never Sequenced
S1112S202BD1R7	Guyana	Culex pipiens complex	Sus/Res	Sus/Res	Locus Never Sequenced	Locus Never Sequenced	Locus Never Sequenced
S1112S203AR09	Guyana	Culex pipiens complex	Sus/Res	Sus	Locus Never Sequenced	Locus Never Sequenced	Locus Never Sequenced			Homo sapiens
S1112S203BD1R7	Guyana	No Species Typing Assignment	Sus	Sus	Locus Never Sequenced	Locus Never Sequenced	Locus Never Sequenced
S1112S204AR09	Guyana	Culex pipiens complex	Sus	Sus	Locus Never Sequenced	Locus Never Sequenced	Locus Never Sequenced

## Sheet: Assignment Fail Key
Terms	Definition
Insufficient Reads	Less than minimum sample readcount threshold (default: 100 reads ) according to dada2 seqtab.tsv
Zero Reads	No quality passing reads found for sample according to dada2 asv summary.txt
Multiple Reads, None Sufficient	Multiple runs for this sample - locus pair , but none with sufficient reads for assignment
Multiple Reads, One Sufficient	Multiple runs for this sample - locus pair , at least one with sufficient reads for assignment
Failed Artefact Filter	ASVs with sufficient read counts failed to get any hits to BLAST database above artefact threshold (default : 70% identity )
No Quality Passing ASVs	All ASVs fail quality filters ( fragment size and ASV read count threshold )
Locus Never Sequenced	Sequencing of sample - locus pair never performed

## Sheet: Concordance (COX1-ITS2) Notes
Concordance Notes
Reasonable Concordance: Complex + Member	one locus was assigned to the complex and the other was a member of that complex
Reasonable Concordance: Group + Member	one locus was assigned to the group and the other was a member of that group
Reasonable Concordance: Subgroup + Member	one locus was assigned to the subgroup and the other was a member of that subgroup
Reasonable Concordance: Tribe + Member	one locus was assigned to the tribe and the other was a member of that tribe
Reasonable Concordance: Intragroup	loci assignments that belong to the same group
Reasonable Concordance: Intrasubgenus	loci assignments that belong to the same subgenus
Suspicious Discordance: Interfamily	loci assignments that belong to different families (leading to Nematoceran suborder assignment)
Suspicious Discordance: Intergenus	loci assignments that belong to different genera (leading to Culicidae family assignment)
Suspicious Discordance: Intergenus, Manual assignment	loci assignment were to different genera, but one can manually determine which assignment if the sample was sequenced multiple times
Suspicious Discordance: One Underspecific Assignment	one locus was assigned to subfamily (Culicinae), family (Culicidae) or suborder (Nematoceran) leading to underspecified assignment
